# Supplementary material for: Chlorido(η4-1,5-cyclo­octa­diene)[(penta­fluoro­eth­yl)diphenyl­phosphane]iridium(I)
Source: Acta Crystallogr Sect E Struct Rep Online. 2010 Dec 15;67(Pt 1):m72. doi: 10.1107/S160053681005141X (PMC3050217; doi:10.1107/S160053681005141X)
Supplement: Supplementary file 1 [file e-67-00m72-sup1.cif]

##############################################################################
###                                                                        ###
###        Electronic paper (Acta Crystallographica Section E)             ###
###                                                                        ###
##############################################################################
#                                                                            #
# This CIF contains the data in a paper accepted for publication in Acta     #
# Crystallographica Section E. It conforms to the requirements of Notes      #
# for Authors for Section E, and has been peer reviewed under the auspices   #
# of the IUCr Commission on Journals.                                        #
#                                                                            #
# Full details of the Crystallographic Information File format               #
# are given in the paper "The Crystallographic Information File (CIF):       #
# a New Standard Archive File for Crystallography" by S. R. Hall, F. H.      #
# Allen and I. D. Brown [Acta Cryst. (1991), A47, 655-685].                  #
#                                                                            #
# The current version of the core CIF dictionary is obtainable from          #
# ftp://ftp.iucr.org/pub/cif_core.dic. The current version number is 2.4.    #
#                                                                            #
# Software is freely available for graphical display of the structure(s) in  #
# this CIF.  For information consult the CIF home page http://www.iucr.org/  #
# cif/home.html                                                              #
#                                                                            #
# This file may be used for bona fide research purposes within the           #
# scientific community so long as proper attribution is given to the journal # 
# article from which it was obtained.                                        #
#                                                                            #
##############################################################################
                                             
data_I
_audit_creation_method     SHELXL-97
_chemical_name_systematic
;
Chlorido(\h^4^-cycloocta-1,5-
diene)[(pentafluoroethyl)diphenylphosphane]iridium(I)
;
_chemical_name_common     ?
_chemical_formula_moiety     'C22 H22 Cl F5 Ir P'
_chemical_formula_sum     'C22 H22 Cl F5 Ir P'
_chemical_formula_iupac     '[Ir Cl (C8 H12) (C14 H10 F5 P)]'
_chemical_formula_weight     640.02
_chemical_melting_point     ?
_symmetry_cell_setting     monoclinic
_symmetry_space_group_name_H-M     'P 21/n'
_symmetry_space_group_name_Hall     '-P 2yn'
loop_
    _symmetry_equiv_pos_as_xyz
    'x, y, z'
    '-x+1/2, y+1/2, -z+1/2'
    '-x, -y, -z'
    'x-1/2, -y-1/2, z-1/2'
_cell_length_a     10.5498(5)
_cell_length_b     14.9824(7)
_cell_length_c     13.9885(7)
_cell_angle_alpha     90.00
_cell_angle_beta     94.579(5)
_cell_angle_gamma     90.00
_cell_volume     2203.98(18)
_cell_formula_units_Z     4
_cell_measurement_reflns_used     100
_cell_measurement_theta_min     11.02
_cell_measurement_theta_max     18.72
_cell_measurement_temperature     295(2)
_exptl_crystal_description     'parallelepiped'
_exptl_crystal_colour     'orange'
_exptl_crystal_size_max     0.510
_exptl_crystal_size_mid     0.400
_exptl_crystal_size_min     0.115
_exptl_crystal_density_diffrn     1.929
_exptl_crystal_density_meas     ?
_exptl_crystal_density_method     'not measured'
_exptl_crystal_F_000     1232
_exptl_absorpt_coefficient_mu     6.300
_exptl_absorpt_correction_type     integration
_exptl_absorpt_process_details     '(<i>XSHELL</i>; Bruker, 1999)'
_exptl_absorpt_correction_T_min     0.155
_exptl_absorpt_correction_T_max     0.480
_diffrn_ambient_temperature     295(2)
_diffrn_radiation_type     MoK\a
_diffrn_radiation_wavelength     0.71073
_diffrn_radiation_source     'normal-focus sealed tube'
_diffrn_radiation_monochromator     'graphite'
_diffrn_measurement_device     'Bruker P4'
_diffrn_measurement_method     \q/2\q
_diffrn_reflns_number     6244
_diffrn_reflns_av_R_equivalents     0.0498
_diffrn_reflns_av_sigmaI/netI     0.0632
_diffrn_reflns_theta_min     2.00
_diffrn_reflns_theta_max     27.51
_diffrn_reflns_theta_full     27.51
_diffrn_measured_fraction_theta_max     0.988
_diffrn_measured_fraction_theta_full     0.988
_diffrn_reflns_limit_h_min     -1
_diffrn_reflns_limit_h_max     13
_diffrn_reflns_limit_k_min     -1
_diffrn_reflns_limit_k_max     19
_diffrn_reflns_limit_l_min     -18
_diffrn_reflns_limit_l_max     18
_diffrn_standards_number     3
_diffrn_standards_interval_count     100
_diffrn_standards_interval_time     ?
_diffrn_standards_decay_%     1.3
loop_
    _diffrn_standard_refln_index_h
    _diffrn_standard_refln_index_k
    _diffrn_standard_refln_index_l
    1 1 1
    1 3 -2
    1 -1 1
_refine_special_details
;
Refinement of <i>F</i>^2^ against ALL reflections. The weighted <i>R</i>-factor,
<i>wR</i>, and goodness of fit, <i>S</i>, are based on <i>F</i>^2^,
conventional <i>R</i>-factors, <i>R</i>, are based on <i>F</i>, with <i>F</i>
set to zero for negative <i>F</i>^2^. The threshold expression of <i>F</i>^2^
> 2\s(<i>F</i>^2^) is used only for calculating <i>R</i>-factors(gt)
<i>etc</i>. and is not relevant to the choice of reflections for refinement.
<i>R</i>-factors based on <i>F</i>^2^ are statistically about twice as large
as those based on <i>F</i>, and <i>R</i>-factors based on ALL data will be
even larger.
;
_reflns_number_total     5014
_reflns_number_gt     3583
_reflns_threshold_expression     >2\s(I)
_refine_ls_structure_factor_coef     Fsqd
_refine_ls_matrix_type     full
_refine_ls_R_factor_all     0.0750
_refine_ls_R_factor_gt     0.0423
_refine_ls_wR_factor_gt     0.0892
_refine_ls_wR_factor_ref     0.1007
_refine_ls_goodness_of_fit_ref     1.029
_refine_ls_restrained_S_all     1.028
_refine_ls_number_reflns     5014
_refine_ls_number_parameters     272
_refine_ls_number_restraints     0
_refine_ls_hydrogen_treatment     constr
_refine_ls_weighting_scheme     calc
_refine_ls_weighting_details
              'w=1/[\s^2^(Fo^2^)+(0.0410P)^2^+4.9533P] where P=(Fo^2^+2Fc^2^)/3'
_atom_sites_solution_hydrogens     difmap
_atom_sites_solution_primary     direct
_atom_sites_solution_secondary     difmap
_refine_ls_shift/su_max     0.001
_refine_ls_shift/su_mean     0.000
_refine_diff_density_max     1.078
_refine_diff_density_min     -1.305
_refine_ls_extinction_method     'SHELXL97 (Sheldrick, 2008)'
_refine_ls_extinction_coef     0.00082(14)
_refine_ls_extinction_expression
         '<i>F</i>~c~*=k<i>F</i>~c~[1+0.001x<i>F</i>~c~^2^\l^3^/sin(2\q)]^-1/4^'
loop_
    _atom_type_symbol
    _atom_type_description
    _atom_type_scat_dispersion_real
    _atom_type_scat_dispersion_imag
    _atom_type_scat_source
    'C' 'C' 0.0033 0.0016
                         'International Tables Vol C Tables 4.2.6.8 and 6.1.1.4'
    'H' 'H' 0.0000 0.0000
                         'International Tables Vol C Tables 4.2.6.8 and 6.1.1.4'
    'F' 'F' 0.0171 0.0103
                         'International Tables Vol C Tables 4.2.6.8 and 6.1.1.4'
    'P' 'P' 0.1023 0.0942
                         'International Tables Vol C Tables 4.2.6.8 and 6.1.1.4'
    'Cl' 'Cl' 0.1484 0.1585
                         'International Tables Vol C Tables 4.2.6.8 and 6.1.1.4'
    'Ir' 'Ir' -1.4442 7.9887
                         'International Tables Vol C Tables 4.2.6.8 and 6.1.1.4'
_computing_data_collection
;
XSCANS (Bruker, 1996)
;
_computing_cell_refinement
;
XSCANS (Bruker, 1996)
;
_computing_data_reduction     'XSCANS (Bruker, 1996)'
_computing_structure_solution     'SHELXS86 (Sheldrick, 2008)'
_computing_structure_refinement     'SHELXL97 (Sheldrick, 2008)'
_computing_molecular_graphics     'SHELXTL/PC (Sheldrick, 2008)'
_computing_publication_material
;
SHELXTL/PC and SHELXL97 (Sheldrick, 2008)
;
loop_
    _atom_site_type_symbol
    _atom_site_label
    _atom_site_fract_x
    _atom_site_fract_y
    _atom_site_fract_z
    _atom_site_U_iso_or_equiv
    _atom_site_adp_type
    _atom_site_calc_flag
    _atom_site_refinement_flags
    _atom_site_occupancy
    _atom_site_disorder_assembly
    _atom_site_disorder_group
    Ir Ir1 0.09989(2) 0.327209(17) 0.78744(2) 0.03420(11) Uani d . 1 . .
    Cl Cl1 0.2697(2) 0.23154(16) 0.7593(2) 0.0625(6) Uani d . 1 . .
    P P1 -0.00925(16) 0.20976(11) 0.84243(12) 0.0283(4) Uani d . 1 . .
    F F1 -0.0049(5) 0.1050(3) 1.0012(4) 0.0620(13) Uani d . 1 . .
    F F2 0.1605(5) 0.0925(3) 0.9191(4) 0.0652(14) Uani d . 1 . .
    F F3 0.1897(8) 0.1652(5) 1.1018(5) 0.109(3) Uani d . 1 . .
    F F4 0.0877(6) 0.2798(4) 1.0506(5) 0.090(2) Uani d . 1 . .
    F F5 0.2575(6) 0.2431(5) 0.9899(5) 0.094(2) Uani d . 1 . .
    C C1 -0.1697(7) 0.2233(4) 0.8808(5) 0.0337(15) Uani d . 1 . .
    C C2 -0.2707(7) 0.2092(5) 0.8127(6) 0.0416(17) Uani d . 1 . .
    H H2 -0.2548 0.1924 0.7508 0.050 Uiso d R 1 . .
    C C3 -0.3940(8) 0.2197(6) 0.8357(8) 0.056(2) Uani d . 1 . .
    H H3 -0.4604 0.2100 0.7892 0.067 Uiso d R 1 . .
    C C4 -0.4206(8) 0.2445(6) 0.9266(8) 0.064(3) Uani d . 1 . .
    H H4 -0.5040 0.2502 0.9426 0.077 Uiso d R 1 . .
    C C5 -0.3202(9) 0.2605(7) 0.9933(7) 0.067(3) Uani d . 1 . .
    H H5 -0.3363 0.2783 1.0548 0.080 Uiso d R 1 . .
    C C6 -0.1962(8) 0.2503(6) 0.9710(6) 0.051(2) Uani d . 1 . .
    H H6 -0.1300 0.2621 1.0171 0.061 Uiso d R 1 . .
    C C7 -0.0332(6) 0.1169(4) 0.7591(5) 0.0326(15) Uani d . 1 . .
    C C8 -0.0646(8) 0.0314(5) 0.7865(6) 0.0479(19) Uani d . 1 . .
    H H8 -0.0629 0.0155 0.8509 0.057 Uiso d R 1 . .
    C C9 -0.0992(9) -0.0307(6) 0.7137(8) 0.066(3) Uani d . 1 . .
    H H9 -0.1204 -0.0887 0.7299 0.079 Uiso d R 1 . .
    C C10 -0.1015(10) -0.0072(7) 0.6199(8) 0.068(3) Uani d . 1 . .
    H H10 -0.1249 -0.0494 0.5731 0.081 Uiso d R 1 . .
    C C11 -0.0716(10) 0.0753(6) 0.5928(7) 0.061(2) Uani d . 1 . .
    H H11 -0.0743 0.0899 0.5281 0.073 Uiso d R 1 . .
    C C12 -0.0361(8) 0.1391(5) 0.6618(6) 0.0476(19) Uani d . 1 . .
    H H12 -0.0140 0.1963 0.6434 0.057 Uiso d R 1 . .
    C C13 0.0785(8) 0.1526(5) 0.9502(6) 0.0469(19) Uani d . 1 . .
    C C14 0.1525(9) 0.2123(7) 1.0235(7) 0.062(2) Uani d . 1 . .
    C C15 -0.0647(8) 0.4023(5) 0.7499(7) 0.052(2) Uani d . 1 . .
    H H15 -0.1095 0.3489 0.7435 0.063 Uiso d R 1 . .
    C C16 -0.0193(10) 0.4263(5) 0.8418(8) 0.066(3) Uani d . 1 . .
    H H16 -0.0298 0.3871 0.8921 0.079 Uiso d R 1 . .
    C C17 0.0482(14) 0.5150(7) 0.8636(9) 0.094(4) Uani d . 1 . .
    H H17A 0.0147 0.5594 0.8179 0.113 Uiso calc R 1 . .
    H H17B 0.0299 0.5348 0.9271 0.113 Uiso calc R 1 . .
    C C18 0.1904(13) 0.5092(7) 0.8593(10) 0.099(4) Uani d . 1 . .
    H H18A 0.2223 0.5673 0.8423 0.119 Uiso calc R 1 . .
    H H18B 0.2289 0.4942 0.9226 0.119 Uiso calc R 1 . .
    C C19 0.2299(10) 0.4429(7) 0.7903(8) 0.070(3) Uani d . 1 . .
    H H19 0.2940 0.4040 0.8130 0.084 Uiso d R 1 . .
    C C20 0.1848(9) 0.4311(6) 0.6972(7) 0.063(3) Uani d . 1 . .
    H H20 0.2205 0.3860 0.6624 0.076 Uiso d R 1 . .
    C C21 0.0793(10) 0.4874(7) 0.6471(8) 0.076(3) Uani d . 1 . .
    H H21A 0.0863 0.5477 0.6721 0.091 Uiso d R 1 . .
    H H21B 0.0925 0.4901 0.5793 0.091 Uiso d R 1 . .
    C C22 -0.0485(10) 0.4553(7) 0.6571(9) 0.080(3) Uani d . 1 . .
    H H22A -0.0741 0.4174 0.6027 0.096 Uiso d R 1 . .
    H H22B -0.1057 0.5061 0.6550 0.096 Uiso d R 1 . .
loop_
    _atom_site_aniso_label
    _atom_site_aniso_U_11
    _atom_site_aniso_U_22
    _atom_site_aniso_U_33
    _atom_site_aniso_U_12
    _atom_site_aniso_U_13
    _atom_site_aniso_U_23
    Ir1 0.02825(15) 0.03151(14) 0.04259(17) -0.00469(13) 0.00129(10) 0.00204(14)
    Cl1 0.0344(11) 0.0660(13) 0.0886(17) 0.0093(9) 0.0145(11) 0.0040(12)
    P1 0.0271(8) 0.0267(8) 0.0309(9) 0.0012(7) 0.0017(7) 0.0006(7)
    F1 0.078(3) 0.053(3) 0.055(3) 0.005(3) 0.010(3) 0.020(2)
    F2 0.064(3) 0.061(3) 0.069(3) 0.034(3) -0.001(3) 0.003(3)
    F3 0.126(6) 0.126(6) 0.066(4) 0.013(5) -0.045(4) 0.018(4)
    F4 0.077(4) 0.096(4) 0.093(5) 0.013(4) -0.023(4) -0.046(4)
    F5 0.061(4) 0.139(6) 0.080(4) -0.025(4) -0.008(3) -0.020(4)
    C1 0.035(4) 0.028(3) 0.039(4) 0.001(3) 0.012(3) 0.004(3)
    C2 0.030(4) 0.049(4) 0.046(4) 0.006(3) 0.006(3) 0.000(3)
    C3 0.035(4) 0.049(5) 0.085(7) 0.002(4) 0.004(4) -0.010(5)
    C4 0.032(5) 0.058(5) 0.105(8) 0.000(4) 0.026(5) 0.003(5)
    C5 0.055(6) 0.091(7) 0.059(6) 0.020(5) 0.035(5) -0.001(5)
    C6 0.044(5) 0.068(5) 0.043(5) 0.008(4) 0.012(4) -0.009(4)
    C7 0.029(3) 0.029(3) 0.041(4) 0.001(3) 0.007(3) -0.005(3)
    C8 0.052(5) 0.036(4) 0.057(5) -0.003(3) 0.011(4) -0.004(4)
    C9 0.069(6) 0.034(4) 0.097(8) -0.011(4) 0.015(5) -0.023(5)
    C10 0.078(7) 0.060(6) 0.067(7) -0.005(5) 0.011(5) -0.029(5)
    C11 0.081(7) 0.059(5) 0.045(5) -0.011(5) 0.016(5) -0.020(4)
    C12 0.056(5) 0.044(4) 0.044(5) -0.013(4) 0.013(4) -0.004(4)
    C13 0.045(4) 0.050(5) 0.046(4) 0.013(4) 0.004(4) 0.007(3)
    C14 0.051(6) 0.084(7) 0.048(5) 0.005(5) -0.018(4) -0.001(5)
    C15 0.037(4) 0.039(4) 0.083(7) 0.008(3) 0.014(4) 0.014(4)
    C16 0.079(7) 0.030(4) 0.091(8) 0.008(4) 0.028(6) -0.004(4)
    C17 0.163(14) 0.042(5) 0.079(8) -0.008(7) 0.030(8) -0.017(5)
    C18 0.116(11) 0.054(6) 0.121(11) -0.031(7) -0.034(9) -0.011(7)
    C19 0.061(6) 0.057(6) 0.088(8) -0.026(5) -0.018(5) 0.023(5)
    C20 0.057(6) 0.057(5) 0.076(7) -0.020(4) 0.005(5) 0.029(5)
    C21 0.085(8) 0.078(7) 0.064(6) -0.014(6) 0.003(6) 0.031(6)
    C22 0.068(7) 0.068(7) 0.098(9) -0.002(5) -0.020(6) 0.033(6)
_geom_special_details
;
All s.u.'s (except the s.u. in the dihedral angle between two l.s. planes) are
estimated using the full covariance matrix. The cell s.u.'s are taken into
account individually in the estimation of s.u.'s in distances, angles and
torsion angles; correlations between s.u.'s in cell parameters are only used
when they are defined by crystal symmetry. An approximate (isotropic)
treatment of cell s.u.'s is used for estimating s.u.'s involving l.s. planes.
;
loop_
    _geom_bond_atom_site_label_1
    _geom_bond_atom_site_label_2
    _geom_bond_site_symmetry_2
    _geom_bond_distance
    _geom_bond_publ_flag
    Ir1 C15 . 2.100(8) y
    Ir1 C16 . 2.125(9) y
    Ir1 C19 . 2.209(9) y
    Ir1 C20 . 2.235(8) y
    Ir1 P1 . 2.2705(17) y
    Ir1 Cl1 . 2.352(2) y
    P1 C7 . 1.819(7) .
    P1 C1 . 1.827(7) .
    P1 C13 . 1.908(8) .
    F1 C13 . 1.376(10) ?
    F2 C13 . 1.344(9) ?
    F3 C14 . 1.335(11) ?
    F4 C14 . 1.294(11) ?
    F5 C14 . 1.321(12) ?
    C1 C6 . 1.375(11) ?
    C1 C2 . 1.388(10) ?
    C2 C3 . 1.373(11) ?
    C2 H2 . 0.9299 ?
    C3 C4 . 1.374(14) ?
    C3 H3 . 0.9295 ?
    C4 C5 . 1.376(15) ?
    C4 H4 . 0.9298 ?
    C5 C6 . 1.377(11) ?
    C5 H5 . 0.9299 ?
    C6 H6 . 0.9295 ?
    C7 C8 . 1.385(10) ?
    C7 C12 . 1.399(11) ?
    C8 C9 . 1.406(12) ?
    C8 H8 . 0.9298 ?
    C9 C10 . 1.356(14) ?
    C9 H9 . 0.9301 ?
    C10 C11 . 1.338(13) ?
    C10 H10 . 0.9298 ?
    C11 C12 . 1.388(11) ?
    C11 H11 . 0.9297 ?
    C12 H12 . 0.9301 ?
    C13 C14 . 1.527(12) ?
    C15 C16 . 1.383(14) ?
    C15 C22 . 1.542(13) ?
    C15 H15 . 0.9300 ?
    C16 C17 . 1.526(14) ?
    C16 H16 . 0.9300 ?
    C17 C18 . 1.509(18) ?
    C17 H17A . 0.9700 ?
    C17 H17B . 0.9700 ?
    C18 C19 . 1.469(17) ?
    C18 H18A . 0.9700 ?
    C18 H18B . 0.9700 ?
    C19 C20 . 1.361(14) ?
    C19 H19 . 0.9297 ?
    C20 C21 . 1.522(14) ?
    C20 H20 . 0.9301 ?
    C21 C22 . 1.449(14) ?
    C21 H21A . 0.9702 ?
    C21 H21B . 0.9698 ?
    C22 H22A . 0.9699 ?
    C22 H22B . 0.9700 ?
loop_
    _geom_angle_atom_site_label_1
    _geom_angle_atom_site_label_2
    _geom_angle_atom_site_label_3
    _geom_angle_site_symmetry_1
    _geom_angle_site_symmetry_3
    _geom_angle
    _geom_angle_publ_flag
    C15 Ir1 C16 . . 38.2(4) ?
    C15 Ir1 C19 . . 94.8(4) ?
    C16 Ir1 C19 . . 80.2(4) ?
    C15 Ir1 C20 . . 81.2(3) ?
    C16 Ir1 C20 . . 89.5(4) ?
    C19 Ir1 C20 . . 35.7(4) ?
    C15 Ir1 P1 . . 93.9(2) ?
    C16 Ir1 P1 . . 95.2(3) ?
    C19 Ir1 P1 . . 158.9(3) ?
    C20 Ir1 P1 . . 165.4(3) ?
    C15 Ir1 Cl1 . . 155.5(3) ?
    C16 Ir1 Cl1 . . 165.0(3) ?
    C19 Ir1 Cl1 . . 90.1(3) ?
    C20 Ir1 Cl1 . . 89.1(3) ?
    P1 Ir1 Cl1 . . 89.89(7) y
    C7 P1 C1 . . 100.8(3) y
    C7 P1 C13 . . 101.3(3) y
    C1 P1 C13 . . 102.7(3) y
    C7 P1 Ir1 . . 115.1(2) y
    C1 P1 Ir1 . . 121.4(2) y
    C13 P1 Ir1 . . 112.8(3) y
    C6 C1 C2 . . 118.2(7) ?
    C6 C1 P1 . . 124.3(6) ?
    C2 C1 P1 . . 117.4(5) ?
    C3 C2 C1 . . 120.8(8) ?
    C3 C2 H2 . . 119.6 ?
    C1 C2 H2 . . 119.6 ?
    C2 C3 C4 . . 121.0(9) ?
    C2 C3 H3 . . 119.5 ?
    C4 C3 H3 . . 119.5 ?
    C3 C4 C5 . . 118.2(8) ?
    C3 C4 H4 . . 121.0 ?
    C5 C4 H4 . . 120.8 ?
    C4 C5 C6 . . 121.3(9) ?
    C4 C5 H5 . . 119.4 ?
    C6 C5 H5 . . 119.3 ?
    C1 C6 C5 . . 120.5(8) ?
    C1 C6 H6 . . 119.7 ?
    C5 C6 H6 . . 119.8 ?
    C8 C7 C12 . . 120.1(7) ?
    C8 C7 P1 . . 123.7(6) ?
    C12 C7 P1 . . 115.6(5) ?
    C7 C8 C9 . . 117.7(8) ?
    C7 C8 H8 . . 121.1 ?
    C9 C8 H8 . . 121.2 ?
    C10 C9 C8 . . 120.9(9) ?
    C10 C9 H9 . . 119.5 ?
    C8 C9 H9 . . 119.6 ?
    C11 C10 C9 . . 121.8(9) ?
    C11 C10 H10 . . 119.0 ?
    C9 C10 H10 . . 119.2 ?
    C10 C11 C12 . . 119.8(9) ?
    C10 C11 H11 . . 120.2 ?
    C12 C11 H11 . . 120.0 ?
    C11 C12 C7 . . 119.8(8) ?
    C11 C12 H12 . . 120.1 ?
    C7 C12 H12 . . 120.1 ?
    F2 C13 F1 . . 106.0(6) ?
    F2 C13 C14 . . 107.6(7) ?
    F1 C13 C14 . . 105.6(7) ?
    F2 C13 P1 . . 109.2(5) ?
    F1 C13 P1 . . 110.6(5) ?
    C14 C13 P1 . . 117.2(6) ?
    F4 C14 F5 . . 108.0(9) ?
    F4 C14 F3 . . 107.4(9) ?
    F5 C14 F3 . . 106.0(8) ?
    F4 C14 C13 . . 113.6(7) ?
    F5 C14 C13 . . 111.4(8) ?
    F3 C14 C13 . . 110.0(8) ?
    C16 C15 C22 . . 126.5(9) ?
    C16 C15 Ir1 . . 71.9(5) ?
    C22 C15 Ir1 . . 110.0(6) ?
    C16 C15 H15 . . 116.7 ?
    C22 C15 H15 . . 116.8 ?
    Ir1 C15 H15 . . 88.2 ?
    C15 C16 C17 . . 122.3(9) ?
    C15 C16 Ir1 . . 69.9(5) ?
    C17 C16 Ir1 . . 113.6(8) ?
    C15 C16 H16 . . 119.0 ?
    C17 C16 H16 . . 118.8 ?
    Ir1 C16 H16 . . 86.5 ?
    C18 C17 C16 . . 113.0(9) ?
    C18 C17 H17A . . 109.0 ?
    C16 C17 H17A . . 109.0 ?
    C18 C17 H17B . . 109.0 ?
    C16 C17 H17B . . 109.0 ?
    H17A C17 H17B . . 107.8 ?
    C19 C18 C17 . . 113.6(9) ?
    C19 C18 H18A . . 108.8 ?
    C17 C18 H18A . . 108.8 ?
    C19 C18 H18B . . 108.8 ?
    C17 C18 H18B . . 108.8 ?
    H18A C18 H18B . . 107.7 ?
    C20 C19 C18 . . 128.4(11) ?
    C20 C19 Ir1 . . 73.2(5) ?
    C18 C19 Ir1 . . 109.5(8) ?
    C20 C19 H19 . . 115.8 ?
    C18 C19 H19 . . 115.8 ?
    Ir1 C19 H19 . . 87.0 ?
    C19 C20 C21 . . 123.7(11) ?
    C19 C20 Ir1 . . 71.1(5) ?
    C21 C20 Ir1 . . 109.6(6) ?
    C19 C20 H20 . . 118.0 ?
    C21 C20 H20 . . 118.3 ?
    Ir1 C20 H20 . . 89.3 ?
    C22 C21 C20 . . 115.0(8) ?
    C22 C21 H21A . . 108.6 ?
    C20 C21 H21A . . 108.6 ?
    C22 C21 H21B . . 108.4 ?
    C20 C21 H21B . . 108.5 ?
    H21A C21 H21B . . 107.5 ?
    C21 C22 C15 . . 114.8(8) ?
    C21 C22 H22A . . 108.7 ?
    C15 C22 H22A . . 108.4 ?
    C21 C22 H22B . . 108.6 ?
    C15 C22 H22B . . 108.6 ?
    H22A C22 H22B . . 107.6 ?
loop_
    _geom_torsion_atom_site_label_1
    _geom_torsion_atom_site_label_2
    _geom_torsion_atom_site_label_3
    _geom_torsion_atom_site_label_4
    _geom_torsion_site_symmetry_1
    _geom_torsion_site_symmetry_2
    _geom_torsion_site_symmetry_3
    _geom_torsion_site_symmetry_4
    _geom_torsion
    _geom_torsion_publ_flag
    C15 Ir1 P1 C7 . . . . 99.6(4) ?
    C16 Ir1 P1 C7 . . . . 137.9(4) ?
    C19 Ir1 P1 C7 . . . . -146.1(9) ?
    C20 Ir1 P1 C7 . . . . 29.9(11) ?
    Cl1 Ir1 P1 C7 . . . . -56.2(3) y
    C15 Ir1 P1 C1 . . . . -22.3(4) ?
    C16 Ir1 P1 C1 . . . . 16.0(4) ?
    C19 Ir1 P1 C1 . . . . 92.0(9) ?
    C20 Ir1 P1 C1 . . . . -92.0(11) ?
    Cl1 Ir1 P1 C1 . . . . -178.1(3) y
    C15 Ir1 P1 C13 . . . . -144.8(4) ?
    C16 Ir1 P1 C13 . . . . -106.4(4) ?
    C19 Ir1 P1 C13 . . . . -30.4(9) ?
    C20 Ir1 P1 C13 . . . . 145.6(11) ?
    Cl1 Ir1 P1 C13 . . . . 59.4(3) y
    C7 P1 C1 C6 . . . . 146.8(7) ?
    C13 P1 C1 C6 . . . . 42.4(7) ?
    Ir1 P1 C1 C6 . . . . -84.8(7) ?
    C7 P1 C1 C2 . . . . -36.4(6) ?
    C13 P1 C1 C2 . . . . -140.8(6) ?
    Ir1 P1 C1 C2 . . . . 92.1(6) ?
    C6 C1 C2 C3 . . . . -1.7(12) ?
    P1 C1 C2 C3 . . . . -178.8(6) ?
    C1 C2 C3 C4 . . . . 0.1(13) ?
    C2 C3 C4 C5 . . . . 1.4(14) ?
    C3 C4 C5 C6 . . . . -1.4(16) ?
    C2 C1 C6 C5 . . . . 1.8(13) ?
    P1 C1 C6 C5 . . . . 178.7(7) ?
    C4 C5 C6 C1 . . . . -0.3(15) ?
    C1 P1 C7 C8 . . . . -66.2(7) ?
    C13 P1 C7 C8 . . . . 39.3(7) ?
    Ir1 P1 C7 C8 . . . . 161.4(6) ?
    C1 P1 C7 C12 . . . . 105.0(6) ?
    C13 P1 C7 C12 . . . . -149.5(6) ?
    Ir1 P1 C7 C12 . . . . -27.4(6) ?
    C12 C7 C8 C9 . . . . -0.3(12) ?
    P1 C7 C8 C9 . . . . 170.5(7) ?
    C7 C8 C9 C10 . . . . 0.1(14) ?
    C8 C9 C10 C11 . . . . -0.2(16) ?
    C9 C10 C11 C12 . . . . 0.5(16) ?
    C10 C11 C12 C7 . . . . -0.7(14) ?
    C8 C7 C12 C11 . . . . 0.6(12) ?
    P1 C7 C12 C11 . . . . -171.0(7) ?
    C7 P1 C13 F2 . . . . 38.6(6) ?
    C1 P1 C13 F2 . . . . 142.6(6) ?
    Ir1 P1 C13 F2 . . . . -85.0(6) ?
    C7 P1 C13 F1 . . . . -77.7(6) ?
    C1 P1 C13 F1 . . . . 26.3(6) ?
    Ir1 P1 C13 F1 . . . . 158.7(4) ?
    C7 P1 C13 C14 . . . . 161.2(7) ?
    C1 P1 C13 C14 . . . . -94.8(7) ?
    Ir1 P1 C13 C14 . . . . 37.5(7) ?
    F2 C13 C14 F4 . . . . 172.2(8) ?
    F1 C13 C14 F4 . . . . -74.9(10) ?
    P1 C13 C14 F4 . . . . 48.8(11) ?
    F2 C13 C14 F5 . . . . 50.0(10) ?
    F1 C13 C14 F5 . . . . 162.8(7) ?
    P1 C13 C14 F5 . . . . -73.4(9) ?
    F2 C13 C14 F3 . . . . -67.3(10) ?
    F1 C13 C14 F3 . . . . 45.6(10) ?
    P1 C13 C14 F3 . . . . 169.3(7) ?
    C19 Ir1 C15 C16 . . . . -67.4(6) ?
    C20 Ir1 C15 C16 . . . . -100.5(6) ?
    P1 Ir1 C15 C16 . . . . 93.4(5) ?
    Cl1 Ir1 C15 C16 . . . . -168.2(5) ?
    C16 Ir1 C15 C22 . . . . 123.1(9) ?
    C19 Ir1 C15 C22 . . . . 55.7(8) ?
    C20 Ir1 C15 C22 . . . . 22.7(7) ?
    P1 Ir1 C15 C22 . . . . -143.5(7) ?
    Cl1 Ir1 C15 C22 . . . . -45.1(10) ?
    C22 C15 C16 C17 . . . . 4.0(15) ?
    Ir1 C15 C16 C17 . . . . 105.8(10) ?
    C22 C15 C16 Ir1 . . . . -101.8(9) ?
    C19 Ir1 C16 C15 . . . . 110.9(6) ?
    C20 Ir1 C16 C15 . . . . 76.3(6) ?
    P1 Ir1 C16 C15 . . . . -89.8(5) ?
    Cl1 Ir1 C16 C15 . . . . 160.9(8) ?
    C15 Ir1 C16 C17 . . . . -117.4(10) ?
    C19 Ir1 C16 C17 . . . . -6.5(8) ?
    C20 Ir1 C16 C17 . . . . -41.1(8) ?
    P1 Ir1 C16 C17 . . . . 152.8(8) ?
    Cl1 Ir1 C16 C17 . . . . 43.5(17) ?
    C15 C16 C17 C18 . . . . -90.8(14) ?
    Ir1 C16 C17 C18 . . . . -10.5(14) ?
    C16 C17 C18 C19 . . . . 30.8(16) ?
    C17 C18 C19 C20 . . . . 48.4(16) ?
    C17 C18 C19 Ir1 . . . . -35.2(13) ?
    C15 Ir1 C19 C20 . . . . -67.6(7) ?
    C16 Ir1 C19 C20 . . . . -103.0(7) ?
    P1 Ir1 C19 C20 . . . . 178.3(6) ?
    Cl1 Ir1 C19 C20 . . . . 88.4(7) ?
    C15 Ir1 C19 C18 . . . . 58.0(8) ?
    C16 Ir1 C19 C18 . . . . 22.6(8) ?
    C20 Ir1 C19 C18 . . . . 125.6(11) ?
    P1 Ir1 C19 C18 . . . . -56.2(13) ?
    Cl1 Ir1 C19 C18 . . . . -146.0(8) ?
    C18 C19 C20 C21 . . . . -0.5(15) ?
    Ir1 C19 C20 C21 . . . . 101.4(8) ?
    C18 C19 C20 Ir1 . . . . -101.9(11) ?
    C15 Ir1 C20 C19 . . . . 111.2(7) ?
    C16 Ir1 C20 C19 . . . . 73.8(7) ?
    P1 Ir1 C20 C19 . . . . -177.5(9) ?
    Cl1 Ir1 C20 C19 . . . . -91.3(7) ?
    C15 Ir1 C20 C21 . . . . -8.9(8) ?
    C16 Ir1 C20 C21 . . . . -46.3(8) ?
    C19 Ir1 C20 C21 . . . . -120.1(11) ?
    P1 Ir1 C20 C21 . . . . 62.4(16) ?
    Cl1 Ir1 C20 C21 . . . . 148.6(8) ?
    C19 C20 C21 C22 . . . . -87.9(13) ?
    Ir1 C20 C21 C22 . . . . -8.0(13) ?
    C20 C21 C22 C15 . . . . 28.3(15) ?
    C16 C15 C22 C21 . . . . 46.7(15) ?
    Ir1 C15 C22 C21 . . . . -35.1(12) ?
data_global
_journal_date_recd_electronic     2010-12-01
_journal_date_accepted     2010-12-07
_journal_name_full     'Acta Crystallographica, Section E'
_journal_year     2011
_journal_volume     67
_journal_issue      1
_journal_page_first     m72
_journal_page_last     m72
_journal_paper_category     QM
_journal_coeditor_code     BQ2260
_publ_contact_author
;
      Dr. Russell G. Baughman
      Department of Chemistry
      Truman State University
      Kirksville, MO  63501-0828    U. S. A.
;
_publ_contact_author_email     baughman@truman.edu
_publ_contact_author_fax     '660 785 4045'
_publ_contact_author_phone     '660 785 4627'
_publ_section_title
;\
Chlorido(\h^4^-cycloocta-1,5-diene)[(pentafluoroethyl)diphenylphosphane]\
iridium(I)
;
loop_
    _publ_author_name
    _publ_author_address
    'Choate, Michelle M.'
;     Department of Chemistry
      Wilkes University
      Wilkes-Barre, PA 18766
      USA
;
    'Peters, R. Gregory'
;     Department of Chemistry
      Wilkes University
      Wilkes-Barre, PA 18766
      USA
;
    'Baughman, Russell G.'
;     Department of Chemistry
      Truman State University
      Kirksville, MO 63501-4221
      USA
;
