# Supplementary material for: Chlorido(η4-1,5-cyclo­octa­diene)[(penta­fluoro­eth­yl)diphenyl­phosphane]iridium(I)
Source: Acta Crystallogr Sect E Struct Rep Online. 2010 Dec 15;67(Pt 1):m72. doi: 10.1107/S160053681005141X (PMC3050217; doi:10.1107/S160053681005141X)
Supplement: Supplementary file 2 [file e-67-00m72-Isup2.hkl]

# 
# h,k,l, Fc-squared, Fo-squared, sigma(Fo-squared) and status flag 
# 
data_I
_shelx_title ' Rgp017 in P2(1)/n       BEST LATTS' 
_shelx_refln_list_code          4 
_shelx_F_calc_maximum      339.87 
_exptl_crystal_F_000      1232.00 
_reflns_d_resolution_high  0.7693 
 
loop_ 
 _symmetry_equiv_pos_as_xyz 
 'x, y, z' 
 '-x+1/2, y+1/2, -z+1/2' 
 '-x, -y, -z' 
 'x-1/2, -y-1/2, z-1/2' 
 
_cell_length_a    10.5498 
_cell_length_b    14.9824 
_cell_length_c    13.9885 
_cell_angle_alpha  90.000 
_cell_angle_beta   94.579 
_cell_angle_gamma  90.000 
 
_shelx_F_squared_multiplier     1.000 
 
loop_ 
 _refln_index_h 
 _refln_index_k 
 _refln_index_l 
 _refln_F_squared_calc 
 _refln_F_squared_meas 
 _refln_F_squared_sigma 
 _refln_observed_status 
   2   0   0    18270.30    14446.30    644.28 o 
   4   0   0    10894.77     9367.70    391.62 o 
   6   0   0    31212.02    26499.94   1025.19 o 
   8   0   0     2961.89     3042.88    231.53 o 
  10   0   0    14408.27    14460.14    470.16 o 
  12   0   0     2175.55     2244.29    327.24 o 
   1   1   0     4627.57     4985.67    103.73 o 
   2   1   0    90819.30    89394.80   1890.85 o 
   3   1   0     1890.92     2005.32    183.21 o 
   4   1   0    12460.07    12224.53   1087.28 o 
   5   1   0     8771.26     8754.30   1024.21 o 
   6   1   0    24558.26    22443.70   2400.61 o 
   7   1   0     2921.98     2891.10    352.44 o 
   8   1   0    19295.59    17934.46    531.19 o 
   9   1   0     2401.20     2429.75    145.01 o 
  10   1   0     1108.86     1132.11    147.79 o 
  11   1   0      859.32      746.63    217.72 o 
  12   1   0     4730.65     5203.00    233.93 o 
  13   1   0       78.26      520.92    263.59 o 
   0   2   0    69389.80    74678.36    588.02 o 
   1   2   0    11687.88    12465.90    524.39 o 
   2   2   0     6338.79     6692.47    215.77 o 
   3   2   0    40221.64    40346.63    747.00 o 
   4   2   0     1679.58     1837.85    115.61 o 
   5   2   0     1192.02     1466.12    100.09 o 
   6   2   0     7266.76     7991.77    324.33 o 
   7   2   0    16049.43    15799.96    632.36 o 
   8   2   0     3861.68     4247.68    191.73 o 
   9   2   0     3018.40     3238.59    190.68 o 
  10   2   0     5171.34     5956.76    215.14 o 
  11   2   0     3366.45     3426.15    276.29 o 
  12   2   0      778.93      626.33    272.85 o 
  13   2   0     3422.73     3903.02    321.05 o 
   1   3   0    15110.66    16713.21    491.37 o 
   2   3   0     4503.19     4690.02    185.24 o 
   3   3   0    10850.15    10891.32    425.93 o 
   4   3   0    18782.28    19346.78    573.82 o 
   5   3   0    77660.34    76122.17   1067.20 o 
   6   3   0      424.95      344.92    103.02 o 
   7   3   0     6611.49     6549.71    258.19 o 
   8   3   0       28.32      142.82    146.44 o 
   9   3   0    11796.68    11662.51    413.54 o 
  10   3   0      226.13      624.29    156.98 o 
  11   3   0     3826.07     3862.84    273.02 o 
  12   3   0      151.53      424.52    264.26 o 
  13   3   0      367.29      428.49    303.76 o 
   0   4   0     8529.77     9484.76    355.10 o 
   1   4   0    14782.12    16384.44   1092.34 o 
   2   4   0    11849.79    11958.11    409.79 o 
   3   4   0    77484.65    77649.11    993.38 o 
   4   4   0     4965.02     6103.52    233.51 o 
   5   4   0        5.60      -38.50     79.97 o 
   6   4   0      117.06      109.26     97.74 o 
   7   4   0    16934.00    16688.83    490.81 o 
   8   4   0       36.63      115.18    133.61 o 
   9   4   0     3135.13     3746.11    162.36 o 
  10   4   0      805.05      955.81    148.44 o 
  11   4   0     3640.53     3365.05    255.89 o 
  12   4   0        6.17       94.45    252.40 o 
  13   4   0     3929.96     4221.47    326.68 o 
   1   5   0    22017.33    23755.24    756.31 o 
   2   5   0    27429.97    27332.67    604.77 o 
   3   5   0     4509.65     4296.09    169.18 o 
   4   5   0     5847.21     6272.58    226.95 o 
   5   5   0    18480.78    18238.69    513.15 o 
   6   5   0     1213.56     1316.49    101.07 o 
   7   5   0     3128.86     2858.96    132.08 o 
   8   5   0    10885.13    11505.75    368.62 o 
   9   5   0     4566.30     4644.70    179.21 o 
  10   5   0       19.47       56.60    132.29 o 
  11   5   0      629.12      952.80    214.26 o 
  12   5   0     1822.24     2370.18    257.43 o 
  13   5   0      290.76     -279.40    286.97 o 
   0   6   0    12767.77    12504.43    451.18 o 
   1   6   0     1750.86     2011.77     56.20 o 
   2   6   0    10510.39    10618.31    432.56 o 
   3   6   0     4933.99     6387.31    241.39 o 
   4   6   0    37728.15    36171.27    680.25 o 
   5   6   0      117.34       30.93     87.21 o 
   6   6   0    17573.07    17084.03    451.93 o 
   7   6   0      952.96     1001.32    115.54 o 
   8   6   0      843.21      831.43    127.05 o 
   9   6   0      539.38      530.21    128.69 o 
  10   6   0     9890.11    10093.16    247.33 o 
  11   6   0      303.24      292.24    209.96 o 
  12   6   0      287.38     -238.59    238.59 o 
  13   6   0      286.14      303.10    276.11 o 
   1   7   0     1535.40     1731.93    146.21 o 
   2   7   0    40738.11    41509.54    716.07 o 
   3   7   0        7.65      -25.34     72.73 o 
   4   7   0     7811.30     7652.87    380.14 o 
   5   7   0      441.55      879.42     96.43 o 
   6   7   0     5055.35     4712.71    191.80 o 
   7   7   0      997.47      835.09    119.82 o 
   8   7   0    16904.97    17220.49    347.95 o 
   9   7   0       81.09       61.87    119.46 o 
  10   7   0      291.68      279.40    185.28 o 
  11   7   0     1544.69     1713.37    217.92 o 
  12   7   0     3297.77     3473.24    259.47 o 
   0   8   0    10143.36    10233.19    414.31 o 
   1   8   0     5664.51     5633.63    245.87 o 
   2   8   0     2855.08     2912.46    133.42 o 
   3   8   0     5992.07     6587.07    233.47 o 
   4   8   0    11619.78    11779.67    393.40 o 
   5   8   0       17.50      124.39     95.10 o 
   6   8   0     4073.65     4002.77    160.11 o 
   7   8   0     6845.55     7101.63    291.08 o 
   8   8   0     1719.59     1869.92    126.75 o 
   9   8   0     1519.32     1670.29    124.43 o 
  10   8   0     4455.10     3841.21    215.41 o 
  11   8   0      120.14      534.10    204.36 o 
  12   8   0      168.30      701.29    231.02 o 
   1   9   0    25354.15    26597.38   1003.54 o 
   2   9   0     4065.86     4392.27    186.84 o 
   3   9   0      251.62      203.39     88.53 o 
   4   9   0       76.16      260.96     94.12 o 
   5   9   0     9128.51     8292.83    341.80 o 
   6   9   0      514.83      480.52    112.23 o 
   7   9   0      123.74      227.73    113.86 o 
   8   9   0     1057.95     1117.16    120.14 o 
   9   9   0     4176.45     4015.02    193.67 o 
  10   9   0      232.00      202.72    184.95 o 
  11   9   0     4812.28     4631.05    247.03 o 
  12   9   0      181.13       63.51    239.25 o 
   0  10   0       21.65      162.57     89.84 o 
   1  10   0    11190.47    11563.78    279.42 o 
   2  10   0      768.64      785.36     96.11 o 
   3  10   0    11833.40    11256.97    376.45 o 
   4  10   0      507.93      521.66    102.69 o 
   5  10   0        3.04       52.32    107.28 o 
   6  10   0     2157.37     1948.52    124.13 o 
   7  10   0    14385.72    13987.29    290.23 o 
   8  10   0      460.50      589.44    113.87 o 
   9  10   0     2957.54     2840.35    187.36 o 
  10  10   0       12.88     -193.50    193.50 o 
  11  10   0     1075.97     1413.67    220.53 o 
   1  11   0    10694.07    11144.25    267.79 o 
   2  11   0     6923.16     6713.45    322.80 o 
   3  11   0      346.69      374.85    104.33 o 
   4  11   0     3747.87     3953.78    156.79 o 
   5  11   0     8934.48     8662.39    285.61 o 
   6  11   0      493.78      468.33    112.56 o 
   8  11   0     1293.29     1139.25    172.81 o 
   9  11   0     1843.14     1495.88    191.92 o 
  10  11   0      100.17      399.84    193.83 o 
  11  11   0     2113.71     1803.05    242.62 o 
   0  12   0    12356.31    11927.39    349.32 o 
   1  12   0     1047.28     1237.63     79.24 o 
   2  12   0       89.89        9.54    107.94 o 
   3  12   0     1183.16     1280.50    115.54 o 
   4  12   0    11146.94    10698.51    290.38 o 
   5  12   0       51.25      -24.35    110.57 o 
   6  12   0     8159.75     7688.11    223.52 o 
   7  12   0     2348.71     2659.29    174.83 o 
   8  12   0       11.64      -89.84    167.83 o 
   9  12   0       35.17      278.40    182.64 o 
  10  12   0     2757.65     2450.24    230.47 o 
   1  13   0      380.04      454.77     78.19 o 
   2  13   0    12515.96    12726.12    300.71 o 
   3  13   0      253.65      387.02    107.94 o 
   4  13   0     4597.87     4340.21    217.09 o 
   5  13   0      106.98      183.96    113.53 o 
   6  13   0     3140.95     3222.19    181.11 o 
   7  13   0      188.78      217.20    173.43 o 
   8  13   0     3494.74     3318.71    204.17 o 
   9  13   0       46.19     -145.78    194.82 o 
  10  13   0        2.23       33.24    220.48 o 
   0  14   0     5216.01     4888.49    219.10 o 
   1  14   0       82.28       74.90     76.67 o 
   2  14   0      333.25      341.94    113.21 o 
   3  14   0     3114.37     2961.80    124.15 o 
   4  14   0     6638.73     6433.60    204.00 o 
   5  14   0       17.94      -83.91    159.27 o 
   6  14   0     4455.59     4329.34    196.64 o 
   7  14   0     1192.53     1264.61    190.91 o 
   8  14   0       72.95      142.82    194.16 o 
   9  14   0      986.94      722.78    222.17 o 
   1  15   0     4784.34     4974.53    135.22 o 
   2  15   0     2124.00     2262.13    115.56 o 
   3  15   0       75.70       33.24    156.64 o 
   4  15   0      551.13      664.81    165.87 o 
   5  15   0     4310.81     3886.83    196.96 o 
   6  15   0      488.11      225.44    179.69 o 
   7  15   0      465.62      438.37    192.86 o 
   8  15   0      566.39      683.89    215.24 o 
   0  16   0      154.23       13.82    163.56 o 
   1  16   0     1862.78     1874.44    123.72 o 
   2  16   0      102.85      186.92    164.87 o 
   3  16   0     6924.33     6605.30    211.24 o 
   4  16   0       72.29      151.38    170.79 o 
   5  16   0       77.67       46.73    179.35 o 
   6  16   0        3.95     -188.23    188.23 o 
   7  16   0     3142.40     3412.85    225.88 o 
   1  17   0     5063.11     4970.88    150.23 o 
   2  17   0      708.93      723.74    181.02 o 
   3  17   0      276.94       72.73    180.01 o 
   4  17   0      363.22      245.84    184.30 o 
   5  17   0     2646.61     2730.06    213.68 o 
   6  17   0       54.92     -207.98    207.98 o 
   0  18   0     3071.41     2472.15    215.34 o 
   1  18   0      519.23      562.45    197.47 o 
   2  18   0      160.77     -194.16    194.16 o 
   3  18   0     1767.48     1808.87    205.74 o 
   4  18   0      902.22      949.22    204.72 o 
   5  18   0       66.27       23.36    206.66 o 
   1  19   0      319.51      437.02    148.09 o 
   2  19   0     2476.87     2748.70    225.19 o 
 -13   0   1     2996.14     3134.24    352.31 o 
 -11   0   1      168.22      358.71    265.90 o 
  -9   0   1    10570.65    10912.12    510.45 o 
  -7   0   1    45164.50    41426.27   1079.53 o 
  -5   0   1     1466.90     1476.54    148.51 o 
  -3   0   1     9019.43     8376.90    362.01 o 
  -1   0   1     1621.20     1642.91     73.27 o 
   1   0   1    97942.61    97986.22   2708.90 o 
   3   0   1     2981.16     2426.68    134.21 o 
   5   0   1      136.36      215.89    138.88 o 
   7   0   1    25839.71    21678.39    860.55 o 
   9   0   1     2558.37     2292.84    226.22 o 
  11   0   1     5065.70     5703.74    351.17 o 
  13   0   1     3116.75     3283.12    379.64 o 
 -13   1   1      270.99       79.10    252.41 o 
 -12   1   1     1620.97     1747.57    341.20 o 
 -11   1   1     7753.57     7539.83    230.24 o 
 -10   1   1      100.53       68.70    129.40 o 
  -9   1   1     3554.53     3495.19    159.75 o 
  -8   1   1     5677.85     5787.05    364.87 o 
  -7   1   1     3008.54     2895.26    197.80 o 
  -6   1   1      133.22      309.51    104.00 o 
  -5   1   1    20697.15    18067.46   1618.87 o 
  -4   1   1     9225.94    10141.17   1282.16 o 
  -3   1   1     4435.59     4145.04    519.74 o 
  -2   1   1    36579.91    34512.16   2444.86 o 
  -1   1   1   115509.36   116299.82   1965.03 o 
   0   1   1       12.76      -18.86     18.86 o 
   1   1   1    43367.93    44816.06    697.22 o 
   2   1   1    41515.18    42502.73    607.15 o 
   3   1   1     1760.70     1689.59    114.98 o 
   4   1   1     2103.26     2014.29    295.18 o 
   5   1   1    31000.26    28497.31    680.86 o 
   6   1   1     4981.67     5001.20    258.46 o 
   7   1   1     2882.42     2687.99    154.64 o 
   8   1   1     4470.66     4555.36    166.72 o 
   9   1   1     6662.60     6425.53    214.75 o 
  10   1   1      237.47      338.28    132.39 o 
  11   1   1     7534.07     7534.03    241.76 o 
  12   1   1     1335.59     1567.49    217.39 o 
  13   1   1      995.27     1015.77    238.09 o 
 -13   2   1      786.72     1474.48    289.96 o 
 -12   2   1     1336.82     1292.63    267.61 o 
 -11   2   1       21.51       76.68    239.90 o 
 -10   2   1     9114.02     9143.40    363.40 o 
  -9   2   1     2625.61     2813.82    193.30 o 
  -8   2   1      100.02      243.19    167.50 o 
  -7   2   1    12922.67    12614.80    592.76 o 
  -6   2   1    24674.20    24794.62    775.55 o 
  -5   2   1     5545.90     6390.56    261.90 o 
  -4   2   1    17972.02    18386.82    622.39 o 
  -3   2   1    22427.96    21992.78    605.98 o 
  -2   2   1      602.54      720.40     51.36 o 
  -1   2   1      246.54      202.08     22.72 o 
   0   2   1    37837.62    44510.04   2495.37 o 
   1   2   1    19836.77    20927.97    750.40 o 
   2   2   1     1403.06     1690.81     73.14 o 
   3   2   1    11546.36    12296.21    443.85 o 
   4   2   1    46267.82    45416.67    847.38 o 
   5   2   1      160.05        1.65     86.55 o 
   6   2   1    11240.52    10735.28    368.38 o 
   7   2   1    12325.88    12226.21    556.61 o 
   8   2   1     2503.48     2462.21    182.11 o 
   9   2   1      432.94      816.20    167.85 o 
  10   2   1     6454.17     7117.50    330.88 o 
  11   2   1     1765.02     1987.38    274.55 o 
  12   2   1        1.93        8.89    275.11 o 
  13   2   1      545.34      658.55    306.73 o 
 -13   3   1      159.12     -176.39    294.86 o 
 -12   3   1     5849.12     6029.68    318.58 o 
 -10   3   1       28.11       37.19    162.89 o 
  -9   3   1      392.74      647.69    160.61 o 
  -8   3   1    12046.34    13523.48    490.29 o 
  -7   3   1      403.95      682.92    130.33 o 
  -6   3   1     1050.53     1088.99    109.29 o 
  -5   3   1       24.24     1219.57     92.80 o 
  -4   3   1    26841.44    27533.75    681.68 o 
  -2   3   1    23258.62    23258.79    525.44 o 
  -1   3   1     8216.94     8949.72    441.06 o 
   0   3   1     2007.66     2408.59     72.51 o 
   1   3   1      920.59     1132.08     32.67 o 
   2   3   1    47806.00    49824.45    715.77 o 
   3   3   1      781.33      798.04     58.27 o 
   4   3   1     2184.92     2192.94    131.44 o 
   5   3   1     2384.25     2340.32    111.99 o 
   6   3   1    19968.75    19679.66    567.58 o 
   7   3   1     5987.08     5543.47    230.44 o 
   8   3   1    11247.67    11451.41    441.31 o 
   9   3   1       17.61      -58.58    149.73 o 
  10   3   1      888.62     1098.02    159.63 o 
  11   3   1      904.66     1096.69    236.98 o 
  12   3   1     5338.51     5697.30    315.91 o 
  13   3   1       69.07       43.11    303.74 o 
 -13   4   1      694.38     1252.30    298.84 o 
 -12   4   1     1032.08      895.27    268.91 o 
 -11   4   1       87.98      181.65    224.76 o 
 -10   4   1     7458.46     7708.65    289.74 o 
  -9   4   1     2541.34     2811.73    161.02 o 
  -8   4   1       15.25      217.85    139.20 o 
  -7   4   1     1811.90     1675.91    128.41 o 
  -6   4   1    20401.41    19866.42    561.28 o 
  -5   4   1      152.13      253.73     86.88 o 
  -4   4   1    34585.79    35931.70    723.13 o 
  -3   4   1    16531.51    17554.68    562.00 o 
  -2   4   1    15689.96    16293.79    477.84 o 
  -1   4   1      301.74      293.60     35.11 o 
   0   4   1    11517.07    12458.81    281.46 o 
   1   4   1     5985.48     6285.03    564.60 o 
   2   4   1        7.07       33.24     49.03 o 
   3   4   1    12503.14    13199.09    444.15 o 
   4   4   1    56406.92    53870.82    845.64 o 
   5   4   1     2972.84     2830.29    138.37 o 
   6   4   1    10258.78     9844.80    415.72 o 
   7   4   1     3777.07     3897.97    169.33 o 
   8   4   1     1568.57     1579.90    142.55 o 
   9   4   1      916.73     1014.44    142.52 o 
  10   4   1     7058.54     6901.99    271.25 o 
  11   4   1      523.24      648.68    216.89 o 
  12   4   1       72.63      500.20    244.84 o 
  13   4   1      846.31      931.10    300.49 o 
 -13   5   1       51.32       88.52    281.69 o 
 -12   5   1     1986.03     2548.03    266.33 o 
 -11   5   1     2882.10     2727.03    243.66 o 
 -10   5   1       77.07      137.23    137.23 o 
  -9   5   1     3007.42     2992.80    150.83 o 
  -8   5   1     5744.26     5959.29    228.06 o 
  -7   5   1     3920.76     3747.48    166.37 o 
  -6   5   1     1217.67     1495.58    106.99 o 
  -5   5   1    27660.01    28394.21    619.54 o 
  -4   5   1    13664.93    14475.16    500.04 o 
  -3   5   1       87.41       61.87     62.20 o 
  -2   5   1    31220.06    31247.04    649.38 o 
  -1   5   1    41914.77    43951.79    961.82 o 
   0   5   1     1628.22     1665.42    109.20 o 
   1   5   1     8170.51     8960.97    451.33 o 
   2   5   1    38794.48    41231.85    719.91 o 
   3   5   1    12180.18    13028.56    440.15 o 
   4   5   1     1179.29     1226.40     75.72 o 
   5   5   1    20074.69    19540.79    521.35 o 
   6   5   1     4860.08     4671.87    194.13 o 
   7   5   1     2603.79     2720.19    127.78 o 
   8   5   1     5760.77     5620.09    209.60 o 
   9   5   1    11788.52    11515.41    317.45 o 
  10   5   1      363.01      332.07    131.97 o 
  11   5   1      913.25      710.94    215.59 o 
  12   5   1     1738.95     2074.53    249.85 o 
  13   5   1      453.55      152.70    284.67 o 
 -13   6   1     3242.68     3700.32    302.27 o 
 -12   6   1       24.46       37.51    237.92 o 
 -11   6   1      751.47      989.36    220.52 o 
 -10   6   1      263.87      192.85    187.91 o 
  -9   6   1     8132.74     8375.03    287.17 o 
  -8   6   1      119.40      -19.42    126.04 o 
  -7   6   1     7239.00     7291.15    235.76 o 
  -6   6   1      187.24      419.93    103.34 o 
  -5   6   1     2950.77     3051.64    133.74 o 
  -4   6   1     3619.29     4129.02    177.29 o 
  -3   6   1    72229.83    71769.62    953.03 o 
  -2   6   1     2536.99     2821.24    121.90 o 
  -1   6   1     3107.80     3113.09     96.25 o 
   0   6   1       86.52       78.47     39.21 o 
   1   6   1    14336.59    16697.90   1403.07 o 
   2   6   1      244.33      226.76     62.20 o 
   3   6   1    47328.16    47982.50    773.79 o 
   4   6   1     6661.07     5912.15    233.57 o 
   5   6   1     1912.66     1993.84     97.47 o 
   6   6   1      968.77      925.31    103.69 o 
   7   6   1    21993.07    21579.53    449.90 o 
   8   6   1       12.44       44.75    116.82 o 
   9   6   1     2740.56     2804.85    140.28 o 
  10   6   1      157.03      182.31    179.35 o 
  11   6   1     3459.25     3595.68    228.87 o 
  12   6   1      425.19      454.82    234.98 o 
 -12   7   1       66.32       -6.58    241.22 o 
 -11   7   1     4508.15     4144.80    244.06 o 
 -10   7   1      412.42      343.59    187.26 o 
  -9   7   1     5266.41     5545.63    237.22 o 
  -8   7   1     2046.94     2356.38    133.34 o 
  -7   7   1     5120.86     5087.54    177.94 o 
  -6   7   1     1878.55     1689.42    112.28 o 
  -5   7   1    25224.73    24724.83    532.41 o 
  -4   7   1     3177.57     4203.04    171.97 o 
  -3   7   1       66.72      111.23     73.39 o 
  -2   7   1     5000.13     5321.96    215.33 o 
  -1   7   1    33086.84    34125.04    476.64 o 
   0   7   1     1993.76     1938.05     56.16 o 
   1   7   1    15463.79    15980.87    663.72 o 
   2   7   1     4777.19     4718.00    195.86 o 
   3   7   1     9143.58     9323.71    395.60 o 
   4   7   1     4055.12     4106.40    170.37 o 
   5   7   1    21718.00    21675.96    487.71 o 
   6   7   1       28.24       34.55     99.38 o 
   7   7   1      854.22      780.09    115.86 o 
   8   7   1      174.51      291.25    118.14 o 
   9   7   1    13264.67    13380.78    271.31 o 
  10   7   1       42.72       64.50    177.37 o 
  11   7   1     1628.44     2128.16    213.31 o 
  12   7   1      407.57      447.58    234.32 o 
 -12   8   1     1002.54     1181.60    245.54 o 
 -11   8   1      543.81      395.59    217.87 o 
 -10   8   1     3981.15     4214.65    213.09 o 
  -9   8   1     3656.71     3674.46    137.66 o 
  -8   8   1      777.11      682.96    121.78 o 
  -7   8   1     7422.54     6970.81    298.05 o 
  -6   8   1    10214.16    10396.39    349.14 o 
  -5   8   1      257.83      363.00     99.72 o 
  -4   8   1     3162.29     3084.63    142.97 o 
  -3   8   1    22111.49    21828.57    522.28 o 
  -2   8   1     2212.87     2590.97    111.32 o 
  -1   8   1     1506.38     1712.54     88.74 o 
   0   8   1    39929.25    39397.83    491.49 o 
   1   8   1    10681.91    11869.86    317.60 o 
   2   8   1        4.69       26.66     74.37 o 
   3   8   1    16234.98    15849.40    472.88 o 
   4   8   1     5530.57     5379.40    197.14 o 
   5   8   1     2666.74     2625.47    127.12 o 
   6   8   1     2450.55     2224.73    118.88 o 
   7   8   1     7107.08     7041.35    275.93 o 
   8   8   1     3476.75     3334.94    136.68 o 
   9   8   1      396.54      248.47    115.19 o 
  10   8   1     4616.09     4657.87    217.40 o 
  11   8   1     1940.00     2209.59    215.63 o 
  12   8   1      475.18      517.03    235.64 o 
 -12   9   1     1585.41     1944.09    254.12 o 
 -11   9   1      370.81       19.75    219.51 o 
 -10   9   1     1384.72     1805.49    194.54 o 
  -9   9   1      860.65      645.11    179.71 o 
  -8   9   1    14461.30    14660.34    284.93 o 
  -7   9   1       44.56      196.13    114.85 o 
  -6   9   1     6337.42     5929.56    290.40 o 
  -5   9   1     2871.32     3232.82    128.77 o 
  -4   9   1     7658.41     7379.68    345.34 o 
  -3   9   1       57.37      -39.82     87.87 o 
  -2   9   1    15644.81    16363.32    456.50 o 
  -1   9   1     9669.69     9876.43    285.00 o 
   0   9   1     3771.67     3828.76    111.85 o 
   1   9   1     2317.04     2374.88     82.21 o 
   2   9   1    30706.19    31437.07    603.03 o 
   3   9   1     2290.42     2150.43    100.11 o 
   4   9   1     5948.25     5776.30    206.70 o 
   5   9   1      180.06      208.97    104.65 o 
   6   9   1     7340.87     7781.97    289.15 o 
   7   9   1      108.96       31.26    110.24 o 
   8   9   1     6647.86     6577.90    233.01 o 
   9   9   1     2774.32     2621.65    185.38 o 
  10   9   1       10.03     -186.26    186.26 o 
  11   9   1      395.18      269.86    214.25 o 
  12   9   1     3494.80     3806.85    261.78 o 
 -11  10   1       31.73     -222.79    222.79 o 
 -10  10   1     5296.15     5207.11    231.58 o 
  -9  10   1       73.03      188.89    169.48 o 
  -8  10   1      263.27      140.52    117.16 o 
  -7  10   1       29.83       -2.96    115.18 o 
  -6  10   1    12660.79    12188.27    315.25 o 
  -5  10   1     1933.36     2018.60    118.53 o 
  -4  10   1     2706.46     2716.28    119.22 o 
  -3  10   1      708.98     1167.81    102.04 o 
  -2  10   1     4114.61     3763.78    168.70 o 
  -1  10   1     2211.23     2443.39    350.55 o 
   0  10   1    50662.17    50509.55    930.08 o 
   1  10   1       11.78       86.78     65.50 o 
   2  10   1      811.27      927.24     99.41 o 
   3  10   1       25.57        7.90     96.09 o 
   4  10   1     8869.84     8202.96    327.91 o 
   5  10   1       18.45      -76.02    108.27 o 
   6  10   1     4580.01     4205.73    149.57 o 
   7  10   1     1232.31     1420.04    120.81 o 
   8  10   1     3663.72     3521.63    126.47 o 
   9  10   1       33.42       74.04    167.83 o 
  10  10   1     5031.85     4808.57    226.96 o 
  11  10   1        8.06      386.34    216.20 o 
 -11  11   1     1154.60     1049.65    237.97 o 
 -10  11   1      259.60      -10.20    205.35 o 
  -9  11   1      711.42      621.39    179.37 o 
  -8  11   1     5892.75     6059.92    204.94 o 
  -7  11   1     2379.78     2164.50    123.47 o 
  -6  11   1     2460.71     2324.63    124.13 o 
  -5  11   1     5034.29     5029.65    177.92 o 
  -4  11   1     6934.99     7318.41    291.76 o 
  -3  11   1      256.63      279.74    103.34 o 
  -2  11   1     8444.11     8570.44    325.57 o 
  -1  11   1     5292.72     5318.75    143.05 o 
   0  11   1     1092.26     1060.32     73.90 o 
   1  11   1     1330.58     1626.63    120.16 o 
   2  11   1    12274.69    12565.21    374.79 o 
   3  11   1     4684.10     4693.34    179.90 o 
   4  11   1     2154.69     1963.06    121.17 o 
   5  11   1    10000.55     9718.21    293.60 o 
   6  11   1     8047.94     7680.61    249.58 o 
   7  11   1      260.31      271.18    112.22 o 
   8  11   1     3688.10     3380.92    193.32 o 
   9  11   1      940.94      866.62    180.70 o 
  10  11   1      165.72       60.22    201.07 o 
  11  11   1      540.52      706.27    229.06 o 
 -10  12   1      990.83      742.53    215.91 o 
  -9  12   1     1900.12     2231.31    199.17 o 
  -8  12   1      245.53      394.58    168.50 o 
  -7  12   1     3106.81     3292.63    179.80 o 
  -6  12   1     3288.93     3165.42    127.78 o 
  -5  12   1     1497.26     1695.34    119.83 o 
  -4  12   1      665.08      732.32    113.55 o 
  -3  12   1    16850.85    16519.37    347.34 o 
  -2  12   1      372.56      534.80    110.25 o 
  -1  12   1     5169.13     5389.42    136.87 o 
   0  12   1     5652.20     5842.74    166.06 o 
   1  12   1     8820.57     8996.37    229.02 o 
   2  12   1        2.11       77.99    105.96 o 
   3  12   1     8173.74     7801.76    288.54 o 
   4  12   1     4017.06     3831.25    144.94 o 
   5  12   1      131.86     -110.90    110.90 o 
   6  12   1     1391.90     1254.50    118.18 o 
   7  12   1     6428.84     6306.15    202.33 o 
   8  12   1     1059.79     1137.21    177.41 o 
   9  12   1      689.41      436.09    187.60 o 
  10  12   1      623.52      806.99    211.95 o 
 -10  13   1      112.53     -221.47    221.47 o 
  -9  13   1     1596.96     1414.14    210.01 o 
  -8  13   1      120.59      258.66    178.69 o 
  -7  13   1     3060.88     3106.79    189.34 o 
  -6  13   1      120.69       97.41    156.32 o 
  -5  13   1    14802.37    14616.95    259.51 o 
  -4  13   1      393.22      716.14    112.88 o 
  -3  13   1     1078.49      833.11    115.21 o 
  -2  13   1      125.15      195.81    111.56 o 
  -1  13   1     7934.71     7658.79    198.48 o 
   0  13   1       64.13      -51.67    106.95 o 
   1  13   1     3463.91     3540.21    103.56 o 
   2  13   1      191.78      172.44    110.25 o 
   3  13   1     3924.15     3434.16    133.73 o 
   4  13   1        2.62     -111.56    111.56 o 
   5  13   1    12619.09    12219.50    248.16 o 
   6  13   1      152.62       59.24    158.62 o 
   7  13   1      406.41      263.61    171.13 o 
   8  13   1      174.99      -36.20    181.33 o 
   9  13   1     2286.08     2500.08    212.67 o 
  10  13   1       35.45     -173.10    216.53 o 
  -9  14   1      950.21      611.20    218.55 o 
  -8  14   1       33.73       60.88    190.87 o 
  -7  14   1     2346.02     2114.64    197.87 o 
  -6  14   1     1116.02      796.55    183.34 o 
  -5  14   1      177.30      330.41    158.62 o 
  -4  14   1      850.48      923.89    115.53 o 
  -3  14   1     8090.34     7703.23    224.84 o 
  -2  14   1     1895.81     2268.33    119.51 o 
  -1  14   1     1772.48     1796.58     83.55 o 
   0  14   1     1903.46     2046.88     82.52 o 
   1  14   1     3831.40     3827.26    100.01 o 
   2  14   1     1080.80     1014.47    113.56 o 
   3  14   1     4445.66     4129.10    199.62 o 
   4  14   1     1269.49     1201.46    115.54 o 
   5  14   1      691.42      700.38    164.89 o 
   6  14   1      584.37      567.07    173.44 o 
   7  14   1     4598.47     3944.92    210.14 o 
   8  14   1      175.34      -75.36    197.78 o 
   9  14   1      161.86      287.62    206.01 o 
  -8  15   1     3872.10     3939.88    238.09 o 
  -7  15   1      350.79      563.75    192.19 o 
  -6  15   1      464.37      933.02    179.03 o 
  -5  15   1     2364.17     2461.03    185.03 o 
  -4  15   1     2500.86     2753.18    179.11 o 
  -2  15   1     4095.71     4233.72    183.79 o 
  -1  15   1     1543.17     1600.51    172.49 o 
   0  15   1       99.17      139.53    106.62 o 
   1  15   1      614.02      601.84     78.42 o 
   2  15   1     5830.97     5958.22    190.78 o 
   3  15   1     1231.21     1029.95    164.58 o 
   4  15   1      660.30      810.63    164.89 o 
   5  15   1     2616.79     2424.61    187.67 o 
   6  15   1     1891.66     1811.25    190.61 o 
   7  15   1       37.36      112.87    190.21 o 
   8  15   1     2553.38     2367.17    229.47 o 
  -7  16   1       17.89      194.49    205.34 o 
  -6  16   1     2635.59     3011.57    208.74 o 
  -5  16   1        1.17       24.68    178.69 o 
  -4  16   1     1939.42     1854.74    189.95 o 
  -3  16   1      207.26      124.07    172.77 o 
  -2  16   1     3881.29     3797.30    191.35 o 
  -1  16   1      601.36      731.86    116.69 o 
   0  16   1     7603.43     7440.39    148.92 o 
   1  16   1        5.54     -109.85    114.37 o 
   2  16   1      198.84       59.89    166.19 o 
   3  16   1       62.92       60.88    164.87 o 
   4  16   1     4238.11     3778.35    201.56 o 
   5  16   1       61.56     -100.70    177.37 o 
   6  16   1     1537.68     1648.83    200.80 o 
   7  16   1      101.70     -123.41    205.35 o 
  -6  17   1      554.07      634.85    208.66 o 
  -5  17   1      362.09      496.61    197.13 o 
  -4  17   1     1163.68     1398.23    191.57 o 
  -3  17   1       22.64      -22.05    177.70 o 
  -2  17   1     3071.99     3200.89    200.20 o 
  -1  17   1     1193.87     1451.71    164.25 o 
   0  17   1      605.55      472.94    128.46 o 
   1  17   1      412.20      348.90    125.98 o 
   2  17   1     5155.42     5067.98    209.83 o 
   3  17   1      139.25      285.98    177.05 o 
   4  17   1      322.21      272.16    186.93 o 
   5  17   1      493.32      744.11    193.84 o 
   6  17   1     1130.84     1297.82    210.32 o 
  -4  18   1      659.58      644.74    202.74 o 
  -3  18   1     2095.96     2191.85    206.74 o 
  -2  18   1      716.18      489.40    193.85 o 
  -1  18   1      293.60      191.53    189.23 o 
   0  18   1     2100.06     1875.80    146.29 o 
   1  18   1     1929.81     1956.65    186.49 o 
   2  18   1       90.44        0.00    193.50 o 
   3  18   1     1701.49     2125.19    201.13 o 
   4  18   1      683.59      792.52    204.38 o 
   5  18   1        5.43     -156.64    207.32 o 
  -2  19   1       38.84       92.47    205.02 o 
  -1  19   1     2192.04     2195.88    157.59 o 
   0  19   1      156.85      266.83    145.66 o 
   1  19   1     1413.15     1465.49    155.59 o 
   2  19   1      549.17      984.04    209.31 o 
 -12   0   2     1778.47     1639.38    296.60 o 
 -10   0   2     7610.23     8579.28    371.85 o 
  -8   0   2      566.29      392.98    192.54 o 
  -6   0   2    56770.79    51586.98   1255.72 o 
  -4   0   2      188.36      736.55    119.80 o 
  -2   0   2    61335.46    56591.91   1157.90 o 
   0   0   2    91874.77    82250.76   5248.77 o 
   2   0   2     5545.12     5617.98    206.30 o 
   4   0   2    41569.16    33892.15   1218.84 o 
   6   0   2    10144.29     8444.91    332.90 o 
   8   0   2    16682.16    15438.34    659.17 o 
  10   0   2     9228.52     8360.83    404.62 o 
  12   0   2       73.58      526.20    321.18 o 
 -13   1   2      102.76      219.89    216.64 o 
 -12   1   2     2017.02     1847.69    206.88 o 
 -11   1   2     2083.14     2278.94    194.39 o 
 -10   1   2     4162.11     4540.44    151.12 o 
  -9   1   2      928.95      737.94    136.87 o 
  -8   1   2    22164.74    21740.51   1424.46 o 
  -7   1   2     2633.14     2470.58    130.60 o 
  -6   1   2     4707.81     4197.75    377.93 o 
  -5   1   2     2243.73     2321.33    230.90 o 
  -4   1   2    18407.65    19983.87   2141.12 o 
  -3   1   2     2556.09     2391.28    313.31 o 
  -2   1   2     5819.38     5468.55    532.49 o 
  -1   1   2    29489.11    28081.81   1254.15 o 
   0   1   2    40715.79    42387.98   1536.47 o 
   1   1   2    10821.70    11138.76    171.84 o 
   2   1   2    31467.48    32540.40    396.59 o 
   3   1   2     2842.50     2744.07     89.92 o 
   4   1   2     1904.15     1969.65     71.15 o 
   5   1   2     5513.30     4901.63    327.02 o 
   6   1   2    21857.37    19845.17    565.20 o 
   7   1   2        3.24     -157.99    209.79 o 
   8   1   2     4501.80     4389.66    631.78 o 
   9   1   2     2743.20     2429.19    150.67 o 
  10   1   2     2564.54     2640.21    407.96 o 
  11   1   2      312.73      511.58    197.57 o 
  12   1   2     7755.20     7835.84    262.97 o 
  13   1   2      227.24        5.89    241.07 o 
 -13   2   2     3691.57     3364.16    317.45 o 
 -12   2   2      551.81      746.76    256.71 o 
 -11   2   2      593.78     1140.72    232.36 o 
 -10   2   2     2426.81     2403.27    186.03 o 
  -9   2   2     8187.92     8847.24    426.04 o 
  -8   2   2      111.48      124.40    171.13 o 
  -7   2   2     4078.41     4077.51    192.10 o 
  -6   2   2    12327.51    12900.94    612.79 o 
  -5   2   2     5223.75     6034.89    253.94 o 
  -4   2   2      391.99      406.16     82.61 o 
  -3   2   2    30506.51    30066.80    763.32 o 
  -2   2   2     1562.52     1539.66     73.80 o 
  -1   2   2     9438.05     9848.73    250.33 o 
   0   2   2     1761.21     1766.12     55.88 o 
   1   2   2    50669.01    52455.33   1424.33 o 
   2   2   2     1001.12     1035.05     51.37 o 
   3   2   2    17595.15    18015.71    506.00 o 
   4   2   2    10278.09     9342.30    343.26 o 
   5   2   2     6803.07     6565.15    254.74 o 
   6   2   2      495.57      295.23    110.26 o 
   7   2   2    16433.10    16592.44    562.54 o 
   8   2   2    10545.87    10244.32    492.05 o 
   9   2   2      118.87       72.07    166.52 o 
  10   2   2     3571.26     3753.17    193.32 o 
  11   2   2     3657.96     3949.95    294.09 o 
  12   2   2       12.53     -291.89    291.89 o 
  13   2   2     1436.95      756.75    334.43 o 
 -13   3   2      548.17      157.97    292.58 o 
 -12   3   2       44.43      -35.87    253.39 o 
 -11   3   2     8539.07     9283.08    316.15 o 
 -10   3   2      517.84      473.93    169.17 o 
  -9   3   2     3442.76     3635.12    183.45 o 
  -8   3   2        6.47      177.70    154.34 o 
  -7   3   2    18167.76    18468.04    592.64 o 
  -6   3   2      185.64      362.67    111.89 o 
  -5   3   2    42100.41    42074.22    874.59 o 
  -3   3   2       79.51      -61.21     61.21 o 
  -1   3   2    88455.08    92544.67    693.63 o 
   0   3   2     8614.17     9771.10    410.67 o 
   1   3   2    11341.66    11888.47    363.16 o 
   2   3   2     1069.35     1166.08     70.47 o 
   3   3   2    37769.59    37701.01    683.56 o 
   4   3   2     3223.31     3254.05    126.22 o 
   5   3   2    27054.21    27424.07    629.09 o 
   6   3   2      289.44       73.39     97.42 o 
   7   3   2      265.49      452.19    118.15 o 
   8   3   2      228.54      175.08    138.88 o 
   9   3   2    13248.27    13558.13    384.27 o 
  10   3   2      136.02       94.78    151.05 o 
  11   3   2      967.54     1199.40    240.60 o 
  12   3   2      356.89      473.57    264.27 o 
  13   3   2     2037.81     2555.57    327.22 o 
 -13   4   2     4274.61     5245.97    334.60 o 
 -12   4   2      368.19      330.75    260.65 o 
 -11   4   2      997.08      833.72    241.92 o 
 -10   4   2      626.79      853.42    156.00 o 
  -9   4   2     7614.94     7177.26    353.42 o 
  -8   4   2      402.27      385.72    142.51 o 
  -7   4   2     5722.38     5730.05    237.34 o 
  -6   4   2     2529.32     2197.13    125.81 o 
  -5   4   2     9291.96    10359.25    486.44 o 
  -4   4   2     3310.54     3739.47    166.10 o 
  -3   4   2    94725.10    94295.85   1146.33 o 
  -2   4   2     3478.74     3509.25    142.12 o 
  -1   4   2      882.44      930.84     41.77 o 
   0   4   2     4622.98     5033.06    172.98 o 
   1   4   2    41541.33    46294.37   3355.57 o 
   2   4   2      445.07      344.30     53.98 o 
   3   4   2    14427.63    13289.88    484.19 o 
   4   4   2    11124.11    10674.25    436.43 o 
   5   4   2     8161.11     7425.13    259.10 o 
   6   4   2     1290.06     1327.39    100.74 o 
   7   4   2    22178.36    21757.45    491.47 o 
   8   4   2       23.41       90.83    125.38 o 
   9   4   2      826.88     1045.68    137.91 o 
  10   4   2      986.72     1030.23    140.22 o 
  11   4   2     4237.52     3924.01    249.66 o 
  12   4   2       17.73     -171.12    249.44 o 
  13   4   2     1221.88     1727.71    293.27 o 
 -13   5   2       74.49       43.44    283.01 o 
 -12   5   2      829.88     1413.28    262.32 o 
 -11   5   2     1930.46     1908.74    240.98 o 
 -10   5   2      829.78      933.76    146.14 o 
  -9   5   2     2724.80     2994.90    152.46 o 
  -8   5   2     8266.63     8820.71    363.09 o 
  -7   5   2     2526.26     2351.64    136.67 o 
  -6   5   2       15.26       29.29    103.66 o 
  -5   5   2    12124.38    11284.12    465.35 o 
  -4   5   2    23552.52    23581.33    663.09 o 
  -2   5   2    10964.93    12205.52    442.79 o 
  -1   5   2    25412.92    27179.33    733.53 o 
   0   5   2      766.04      914.01    117.20 o 
   1   5   2     1861.27     2390.29     75.90 o 
   2   5   2    33910.70    34729.84    673.98 o 
   3   5   2    17458.54    18224.04    504.09 o 
   4   5   2      150.07      101.36     71.74 o 
   5   5   2    10599.88    10344.37    411.87 o 
   6   5   2    13848.79    13618.50    416.75 o 
   7   5   2      491.24      557.20    109.93 o 
   8   5   2     7377.12     7607.35    317.49 o 
   9   5   2     4362.42     4200.00    154.82 o 
  10   5   2      875.61      945.95    181.68 o 
  11   5   2       18.54        8.56    206.00 o 
  12   5   2     1695.47     1456.96    254.79 o 
  13   5   2     1434.00     1089.53    289.99 o 
 -13   6   2      263.67      998.14    280.72 o 
 -12   6   2     3233.89     3035.95    275.28 o 
 -11   6   2      515.07     1276.62    213.59 o 
 -10   6   2     8220.28     8775.86    252.85 o 
  -9   6   2      374.64      452.85    135.26 o 
  -8   6   2      706.17      689.87    133.63 o 
  -7   6   2       18.35       47.39    117.15 o 
  -6   6   2    15889.09    16039.43    471.85 o 
  -5   6   2      202.92      263.94     90.83 o 
  -4   6   2     9743.58     9646.05    430.68 o 
  -2   6   2    27643.36    29839.60    624.39 o 
  -1   6   2     5155.07     5792.44    232.41 o 
   0   6   2    47010.45    49406.36   1763.26 o 
   1   6   2      363.23      425.30     42.68 o 
   2   6   2      107.10       55.95     64.50 o 
   3   6   2      295.18      352.15     72.08 o 
   4   6   2    39055.82    36140.55    652.46 o 
   5   6   2     3047.89     2861.88    139.01 o 
   6   6   2     4076.89     3570.52    150.24 o 
   7   6   2     1857.26     1813.46    122.48 o 
   8   6   2     6477.11     5815.19    274.56 o 
   9   6   2        3.08     -119.78    119.78 o 
  10   6   2     6451.07     6356.90    220.45 o 
  11   6   2       66.21       65.49    202.06 o 
  12   6   2       82.61      210.61    226.08 o 
 -12   7   2     1692.90     1823.99    255.77 o 
 -11   7   2      889.66      914.67    220.19 o 
 -10   7   2     1422.58     1700.52    203.43 o 
  -9   7   2       13.42      291.89    126.37 o 
  -8   7   2    17382.13    17667.16    369.46 o 
  -7   7   2      285.12      605.22    119.79 o 
  -6   7   2       22.36      192.51    105.96 o 
  -5   7   2     4033.96     4124.30    184.52 o 
  -4   7   2    20613.63    19665.18    518.00 o 
  -3   7   2      665.61      508.22     80.31 o 
  -2   7   2    20089.46    19687.04    521.83 o 
  -1   7   2     1668.14     1740.99     95.99 o 
   0   7   2     3071.24     3340.99    102.94 o 
   1   7   2      290.50      319.49     47.79 o 
   2   7   2    49600.04    50083.29    774.70 o 
   3   7   2       36.18        5.92     75.36 o 
   4   7   2      551.09      646.10     85.58 o 
   5   7   2     1803.83     1700.30    101.74 o 
   6   7   2    16250.57    15653.17    406.95 o 
   7   7   2       28.26       36.86    109.91 o 
   8   7   2     5752.15     5725.58    246.16 o 
   9   7   2     1045.79     1124.06    122.45 o 
  10   7   2     2492.71     2443.67    195.24 o 
  11   7   2     1247.50     1359.75    212.64 o 
  12   7   2     3102.53     3030.56    255.18 o 
 -12   8   2      879.47      727.71    253.10 o 
 -11   8   2      311.81      895.47    211.61 o 
 -10   8   2     4276.53     4107.53    226.60 o 
  -9   8   2     4716.92     4738.01    211.49 o 
  -8   8   2      240.72      309.35    123.74 o 
  -7   8   2     8683.45     8558.65    315.95 o 
  -6   8   2     8996.32     8867.02    353.31 o 
  -5   8   2     2109.39     1971.74    112.94 o 
  -4   8   2     2647.46     2991.21    140.31 o 
  -3   8   2    15255.01    16368.81    465.76 o 
  -2   8   2     6500.96     5820.61    221.99 o 
  -1   8   2      398.35      478.56     54.72 o 
   0   8   2    23351.89    23347.12    395.59 o 
   1   8   2    16240.31    17171.38    826.53 o 
   2   8   2      292.61      409.41     79.32 o 
   3   8   2     7879.80     8066.01    367.90 o 
   4   8   2    11944.74    10711.30    386.13 o 
   5   8   2      681.56      680.34     99.73 o 
   6   8   2      872.14      899.25    109.61 o 
   7   8   2     4733.60     4483.35    164.73 o 
   8   8   2     4250.52     3969.27    144.61 o 
   9   8   2      371.14      480.49    162.91 o 
  10   8   2     3522.20     3327.04    209.11 o 
  11   8   2     1716.50     1586.01    218.91 o 
  12   8   2       11.54       58.58    231.67 o 
 -12   9   2      138.32      241.22    243.52 o 
 -11   9   2     4720.27     4657.65    248.35 o 
 -10   9   2       21.14      -37.84    191.85 o 
  -9   9   2      733.57      889.31    178.39 o 
  -8   9   2     3514.90     3207.44    137.66 o 
  -7   9   2     6425.46     6740.76    270.92 o 
  -6   9   2      622.08      700.39    116.84 o 
  -5   9   2    15596.01    15648.95    397.59 o 
  -4   9   2      692.12     1255.03    107.63 o 
  -3   9   2     1118.67     1055.39     95.47 o 
  -2   9   2      672.17      383.13     94.80 o 
  -1   9   2    26723.26    27306.92    887.42 o 
   0   9   2     2642.72     2594.71    136.36 o 
   1   9   2     6489.17     6700.69    501.46 o 
   2   9   2     6704.97     6953.13    241.74 o 
   3   9   2     7986.31     7735.35    351.67 o 
   4   9   2      787.69      788.32    101.71 o 
   5   9   2    15302.34    14697.22    378.37 o 
   6   9   2       44.83       -7.57    109.25 o 
   7   9   2      740.57      826.79    113.88 o 
   8   9   2      200.81      187.58    113.21 o 
   9   9   2     7292.95     6845.05    212.91 o 
  10   9   2      431.90      311.00    183.64 o 
  11   9   2     1736.09     1596.87    230.10 o 
 -11  10   2        9.48       50.35    225.42 o 
 -10  10   2       44.20      -64.50    203.37 o 
  -9  10   2     5963.94     5436.12    215.15 o 
  -8  10   2        5.60      136.57    113.86 o 
  -7  10   2     9899.00     9809.88    264.53 o 
  -6  10   2       37.39      349.81    114.52 o 
  -5  10   2     2494.43     2430.18    124.14 o 
  -4  10   2      358.49      257.36    104.66 o 
  -3  10   2    12616.67    12683.89    386.10 o 
  -1  10   2       81.36      221.52     91.32 o 
   0  10   2      285.23      505.79    127.36 o 
   1  10   2    37116.09    39775.95   1613.87 o 
   2  10   2        0.31      -94.77     94.77 o 
   3  10   2    10387.19    10066.17    352.17 o 
   4  10   2     2099.90     2115.53    114.58 o 
   5  10   2     2216.29     2122.44    120.51 o 
   6  10   2      291.45      327.13    108.93 o 
   7  10   2    13918.73    12981.44    273.34 o 
   8  10   2        0.39      -47.72    156.97 o 
   9  10   2      217.13      400.50    164.22 o 
  10  10   2       46.69       48.37    187.58 o 
  11  10   2     3542.90     3440.43    245.65 o 
 -11  11   2     3124.27     3001.90    256.17 o 
 -10  11   2      363.42      -82.27    212.27 o 
  -9  11   2      603.97      626.97    188.25 o 
  -8  11   2      973.71      897.25    170.83 o 
  -7  11   2     2383.15     2063.75    128.08 o 
  -6  11   2      376.73      310.68    114.86 o 
  -5  11   2     8074.64     7982.85    284.23 o 
  -4  11   2     7420.14     7371.33    294.76 o 
  -3  11   2      516.22      559.84    106.64 o 
  -2  11   2     4703.32     4833.57    188.81 o 
  -1  11   2    15769.02    16080.14    411.54 o 
   0  11   2      424.82      316.54     73.42 o 
   1  11   2     7290.94     7284.97    237.59 o 
   2  11   2     5701.33     5678.96    207.32 o 
   3  11   2     2899.04     2821.06    120.54 o 
   4  11   2       32.86      -83.59    109.58 o 
   5  11   2     9332.86     8870.68    280.35 o 
   6  11   2     3526.05     3739.06    141.95 o 
   7  11   2      654.42      555.89    113.22 o 
   8  11   2     1405.71     1664.96    175.12 o 
   9  11   2     3272.85     3564.56    197.57 o 
  10  11   2       15.60      -37.51    194.49 o 
  11  11   2      560.68      507.16    226.76 o 
 -10  12   2     2038.66     2029.53    227.15 o 
  -9  12   2      315.76      281.38    193.51 o 
  -8  12   2      161.86       76.35    172.77 o 
  -7  12   2     1850.87     1495.26    174.81 o 
  -6  12   2     8802.03     8398.73    230.15 o 
  -5  12   2      423.01      373.21    112.88 o 
  -4  12   2     2195.51     2162.87    121.17 o 
  -3  12   2     2112.26     2359.10    124.46 o 
  -2  12   2     6804.60     6490.97    285.81 o 
  -1  12   2      904.31      933.15     78.15 o 
   0  12   2     5924.03     6156.14    206.00 o 
   1  12   2     1705.37     1870.19     94.82 o 
   2  12   2     1261.55     1357.89    113.57 o 
   3  12   2      536.32      460.77    110.26 o 
   4  12   2    13265.74    12075.18    298.77 o 
   5  12   2      289.26      309.02    111.89 o 
   6  12   2     1731.79     1722.72    119.83 o 
   7  12   2     1344.54     1315.04    170.84 o 
   8  12   2     1394.52     1222.86    183.68 o 
   9  12   2       33.43      182.64    182.31 o 
  10  12   2     2522.06     2438.60    225.52 o 
 -10  13   2      209.03      439.01    222.79 o 
  -9  13   2       45.12     -203.04    203.04 o 
  -8  13   2     3130.37     2887.12    208.10 o 
  -7  13   2      319.87      245.18    174.42 o 
  -6  13   2       43.86      -82.93    157.96 o 
  -5  13   2       36.23       93.13    112.87 o 
  -4  13   2    13654.53    13962.03    281.58 o 
  -3  13   2       73.17      223.78    110.57 o 
  -2  13   2     7946.80     7774.94    262.78 o 
  -1  13   2      203.98      798.13    373.19 o 
   0  13   2     1401.86     1466.72     81.69 o 
   1  13   2      293.56      256.27     76.79 o 
   2  13   2     9707.09     9694.92    284.00 o 
   3  13   2       49.16       86.22    105.96 o 
   4  13   2       12.91     -109.91    109.91 o 
   5  13   2       53.40        7.57    108.93 o 
   6  13   2     8831.77     8374.48    215.29 o 
   7  13   2      180.81      224.44    171.13 o 
   8  13   2     3420.10     2913.28    205.81 o 
   9  13   2       31.22      -79.31    197.78 o 
  -9  14   2     1615.87     1179.10    231.08 o 
  -8  14   2       34.65     -199.42    199.42 o 
  -6  14   2     6070.44     5829.91    211.86 o 
  -5  14   2       90.63      -31.26    163.55 o 
  -4  14   2     3556.60     3016.03    127.12 o 
  -3  14   2     1728.60     1968.64    121.15 o 
  -2  14   2     4237.46     4317.06    206.86 o 
  -1  14   2        8.73      121.53    118.96 o 
   0  14   2     5494.91     5474.76    155.63 o 
   1  14   2      910.16     1030.71     79.36 o 
   2  14   2      152.18       88.20    109.92 o 
   3  14   2     2804.49     2807.79    121.18 o 
   4  14   2     9078.03     8910.80    214.32 o 
   5  14   2      572.71      324.18    167.19 o 
   6  14   2     1795.80     1424.76    181.72 o 
   7  14   2     1049.93     1103.62    189.92 o 
   8  14   2      712.04      622.04    200.76 o 
   9  14   2      159.40      173.43    208.64 o 
  -8  15   2      534.47      865.89    213.59 o 
  -7  15   2     1628.99     1360.50    207.38 o 
  -6  15   2        6.91     -178.69    178.69 o 
  -5  15   2     2234.20     2233.14    187.00 o 
  -4  15   2     1927.31     2084.22    178.43 o 
  -3  15   2      652.42      683.59    162.92 o 
  -2  15   2     2557.61     2348.60    177.14 o 
  -1  15   2     6834.93     6767.58    143.67 o 
   0  15   2       80.33      145.72    118.80 o 
   1  15   2     1745.21     1753.94     80.54 o 
   2  15   2     1675.60     2036.73    164.93 o 
   3  15   2     2722.73     2867.91    174.18 o 
   4  15   2       30.08      -77.66    164.87 o 
   5  15   2     2475.65     2756.40    189.31 o 
   6  15   2     2157.36     2088.54    189.30 o 
   7  15   2       21.16      -19.42    189.55 o 
   8  15   2      742.77      608.88    215.25 o 
  -7  16   2     1869.38     1701.58    227.80 o 
  -6  16   2       29.93      171.78    188.89 o 
  -5  16   2      495.85      779.33    184.30 o 
  -4  16   2       74.53      110.57    174.08 o 
  -3  16   2     5892.63     5837.87    210.20 o 
  -2  16   2        1.19      103.99    166.84 o 
  -1  16   2       11.38        2.73    115.99 o 
   0  16   2        3.11      159.18    173.75 o 
   1  16   2     5669.21     5757.48    143.03 o 
   2  16   2       45.40      -24.35    163.22 o 
   3  16   2     3963.14     3764.35    193.65 o 
   4  16   2       92.44       99.38    173.76 o 
   5  16   2      978.65      991.04    184.32 o 
   6  16   2       23.18       40.81    192.51 o 
   7  16   2     2505.24     2397.76    228.48 o 
  -6  17   2       13.79     -207.98    207.98 o 
  -5  17   2     2557.21     2394.85    215.65 o 
  -4  17   2      536.07      715.49    191.54 o 
  -3  17   2       80.95      144.80    177.05 o 
  -2  17   2      164.16      412.02    173.10 o 
  -1  17   2     5205.31     5250.99    151.58 o 
   0  17   2      642.48      521.45    157.32 o 
   1  17   2     1070.47      949.91    133.24 o 
   2  17   2      650.69      577.27    184.31 o 
   3  17   2     2102.82     1524.90    195.22 o 
   4  17   2       99.15      172.44    187.25 o 
   5  17   2     1814.09     2279.30    206.73 o 
   6  17   2      183.33       82.60    207.33 o 
  -5  18   2        6.56      129.33    212.58 o 
  -4  18   2      183.88      324.81    200.74 o 
  -3  18   2      898.70     1096.34    198.80 o 
  -2  18   2      801.19      951.18    193.86 o 
  -1  18   2       49.98      101.98    232.82 o 
   0  18   2     2060.24     2126.45    144.66 o 
   1  18   2     1867.82     1882.48    147.69 o 
   2  18   2       70.20      -74.70    193.83 o 
   3  18   2     1713.37     1845.06    208.37 o 
   4  18   2     1667.64     1402.62    213.31 o 
  -2  19   2     1576.78     1693.25    218.90 o 
  -1  19   2       38.99     -206.66    206.66 o 
   0  19   2      571.33      543.10    147.66 o 
   1  19   2       54.82      283.60    146.25 o 
   2  19   2     2901.91     2253.05    232.45 o 
 -13   0   3     3375.37     3216.11    334.88 o 
 -11   0   3      391.24      394.93    250.12 o 
  -9   0   3    15859.45    16756.43    541.17 o 
  -7   0   3    17978.52    17947.65    764.42 o 
  -5   0   3     8701.03     7840.47    306.15 o 
  -3   0   3    18556.45    17175.43    818.26 o 
  -1   0   3    10423.04     9644.37    829.45 o 
   1   0   3    86888.77    76773.87   2299.11 o 
   3   0   3    10729.93    10317.06    435.34 o 
   5   0   3     3794.01     3378.71    187.19 o 
   7   0   3    18370.24    15510.87    763.00 o 
   9   0   3       93.44      105.31    197.78 o 
  11   0   3     9530.20     8955.31    379.84 o 
  13   0   3     1800.20     2356.64    381.85 o 
 -13   1   3       18.21      -88.69    207.62 o 
 -12   1   3      386.48      602.48    189.74 o 
 -11   1   3     7919.48     7793.26    223.09 o 
 -10   1   3      958.87      977.49    129.44 o 
  -9   1   3       71.94       -7.84    127.39 o 
  -8   1   3     4343.18     4427.62    150.64 o 
  -7   1   3    10425.02     9876.40    261.28 o 
  -6   1   3        1.61     -105.19    105.19 o 
  -5   1   3    37922.64    34910.38   3703.35 o 
  -4   1   3     4755.64     4323.55    398.12 o 
  -3   1   3     7500.61     7464.58    630.35 o 
  -2   1   3     2366.43     2072.60    278.88 o 
  -1   1   3    43091.36    40828.28   2115.90 o 
   0   1   3    13199.83    12309.96    576.80 o 
   1   1   3    13585.02    14017.45    701.13 o 
   2   1   3    15844.74    17131.98    342.47 o 
   3   1   3    20602.63    20287.51    375.19 o 
   4   1   3       14.19      -60.22     60.22 o 
   5   1   3    22010.19    20972.64    882.15 o 
   6   1   3     5264.30     4952.49    228.78 o 
   7   1   3     1647.41     1399.80    128.19 o 
   8   1   3      446.68      315.95    205.70 o 
   9   1   3    10837.31     9870.05    620.95 o 
  10   1   3     1173.11      975.94    183.34 o 
  11   1   3      823.44      878.77    204.40 o 
  12   1   3      973.96     1210.90    303.80 o 
  13   1   3     2103.43     2043.96    515.04 o 
 -13   2   3     1019.01      800.14    289.64 o 
 -12   2   3     3796.74     3634.08    280.91 o 
 -11   2   3      786.31      501.27    233.68 o 
 -10   2   3     4348.75     4231.18    188.09 o 
  -9   2   3     5120.94     4996.80    217.47 o 
  -8   2   3     3085.78     3282.68    190.37 o 
  -7   2   3     6379.58     7443.76    321.81 o 
  -6   2   3    26575.62    28718.60    813.33 o 
  -5   2   3     5095.42     5508.48    238.74 o 
  -4   2   3     4648.55     4677.88    214.04 o 
  -3   2   3    10673.55    10939.85    384.69 o 
  -2   2   3    34308.62    35902.45    758.15 o 
  -1   2   3     4002.27     4208.15    251.87 o 
   0   2   3    42393.80    44082.15    504.52 o 
   1   2   3    70092.02    72740.88   1043.63 o 
   2   2   3     2687.33     2842.48    142.07 o 
   3   2   3    12263.96    13446.05    435.87 o 
   4   2   3    49380.77    49745.90    804.60 o 
   5   2   3     1220.76     1411.41     87.58 o 
   6   2   3     1028.00      937.53    109.29 o 
   7   2   3     3038.70     2826.00    149.21 o 
   8   2   3     6836.99     7015.07    258.13 o 
   9   2   3       69.81      249.12    158.95 o 
  10   2   3     4594.16     4681.59    192.71 o 
  11   2   3     3377.08     3504.47    292.42 o 
  12   2   3      224.48      318.89    297.83 o 
  13   2   3      493.36      344.57    339.64 o 
 -13   3   3      117.02      365.61    275.11 o 
 -12   3   3     1849.20     1689.10    270.60 o 
 -11   3   3      629.86      707.94    231.70 o 
 -10   3   3     2402.49     2542.84    179.11 o 
  -9   3   3      909.30      624.07    172.47 o 
  -8   3   3    13299.37    14146.16    522.79 o 
  -7   3   3      331.78      449.89    144.48 o 
  -6   3   3      767.02      953.25    125.08 o 
  -5   3   3     9552.66     9354.20    355.39 o 
  -4   3   3    60951.74    63840.23   1061.20 o 
  -3   3   3       48.81      -79.64     79.64 o 
  -2   3   3    12676.73    12454.23    490.13 o 
  -1   3   3     1236.78     1553.01     88.27 o 
   0   3   3    14396.27    15850.96    347.04 o 
   1   3   3     1889.95     1870.18    123.56 o 
   2   3   3    63498.96    65824.90    909.40 o 
   4   3   3        8.19       19.74     65.82 o 
   5   3   3     1526.82     1572.23     86.93 o 
   6   3   3    31653.57    30292.41    612.34 o 
   7   3   3      152.89       63.19    114.52 o 
   8   3   3     8963.60     8661.70    374.37 o 
   9   3   3      307.31      347.20    139.87 o 
  10   3   3     2487.55     2526.38    157.06 o 
  11   3   3      199.27     -234.31    234.31 o 
  12   3   3     3740.43     3935.94    303.63 o 
  13   3   3       17.17     -142.82    310.98 o 
 -13   4   3      440.51      434.75    283.69 o 
 -12   4   3     4427.08     4684.47    300.38 o 
 -11   4   3       55.38      113.20    233.32 o 
 -10   4   3     6887.40     7081.69    295.96 o 
  -9   4   3     2070.90     1966.89    167.25 o 
  -8   4   3      719.75      321.57    157.00 o 
  -7   4   3       11.85      188.56    129.66 o 
  -6   4   3    22387.71    21318.72    619.19 o 
  -5   4   3     6469.71     6747.65    270.82 o 
  -4   4   3     4902.34     4310.23    204.45 o 
  -3   4   3    11928.58    10250.49    369.68 o 
  -2   4   3    56910.42    59640.36    905.76 o 
  -1   4   3     1377.34     1524.67     47.93 o 
   0   4   3    12685.46    12810.92    321.21 o 
   1   4   3      175.59      216.62     36.46 o 
   2   4   3      175.31      210.63     56.61 o 
   3   4   3       73.52      232.67     61.54 o 
   4   4   3    35511.22    33176.74    658.78 o 
   5   4   3    10487.62     9743.28    416.50 o 
   6   4   3     1221.54     1162.09    101.39 o 
   7   4   3     4408.20     4606.20    182.53 o 
   8   4   3     6352.54     6397.07    305.55 o 
   9   4   3        9.22     -109.58    124.06 o 
  10   4   3     5782.51     6098.17    228.99 o 
  11   4   3      595.51      601.30    217.55 o 
  12   4   3     1112.17     1328.11    257.06 o 
  13   4   3       65.04       63.51    284.33 o 
 -13   5   3      808.19     1027.20    305.43 o 
 -12   5   3      824.04      817.56    268.90 o 
 -11   5   3     2774.51     2762.85    256.17 o 
 -10   5   3      603.21      530.21    149.75 o 
  -9   5   3     1552.67     1644.34    150.77 o 
  -8   5   3     6714.51     6745.52    237.01 o 
  -7   5   3     9565.64     9189.52    422.03 o 
  -6   5   3      618.90      512.47    114.21 o 
  -5   5   3     3648.61     3868.28    163.76 o 
  -4   5   3    42189.54    42335.03    818.44 o 
  -3   5   3     3356.95     2749.53    118.64 o 
  -2   5   3    14692.74    14193.78    489.16 o 
  -1   5   3    38073.77    41144.44    536.60 o 
   0   5   3      174.61      218.83     64.01 o 
   1   5   3      380.26      347.61     58.75 o 
   2   5   3     2516.66     2380.71    120.91 o 
   3   5   3    28291.46    29691.60    619.00 o 
   4   5   3      752.96      748.86     78.67 o 
   5   5   3     6403.03     6210.14    235.47 o 
   6   5   3    14511.81    14511.15    402.89 o 
   7   5   3     1599.71     1675.07    114.57 o 
   8   5   3     7010.52     6377.43    289.76 o 
   9   5   3     7276.07     7129.47    250.19 o 
  10   5   3      821.37      862.99    186.95 o 
  11   5   3       70.07      224.10    201.73 o 
  12   5   3      570.12      641.77    237.95 o 
 -12   6   3      169.91      158.95    254.71 o 
 -11   6   3       22.26       73.06    224.43 o 
 -10   6   3     1326.72     1446.70    216.27 o 
  -9   6   3     9621.61     9754.66    301.77 o 
  -8   6   3      251.38      401.17    131.31 o 
  -7   6   3     2896.65     2813.52    137.99 o 
  -5   6   3     3544.22     3315.03    144.96 o 
  -3   6   3    36100.66    36384.30    707.95 o 
  -2   6   3     5410.96     5451.35    214.73 o 
  -1   6   3     2146.95     2218.99     75.39 o 
   0   6   3     1603.08     1658.83     60.45 o 
   1   6   3    28428.58    28273.80    708.64 o 
   2   6   3      131.12      102.68     68.12 o 
   3   6   3     8055.11     7334.80    259.13 o 
   4   6   3     3763.36     3629.56    172.66 o 
   5   6   3    14210.31    13213.76    418.82 o 
   6   6   3        4.02      -29.29     97.41 o 
   7   6   3    12166.82    11053.09    344.33 o 
   8   6   3       35.58      -26.66    115.84 o 
   9   6   3      210.93       18.76    118.47 o 
  10   6   3      183.31      102.35    177.05 o 
  11   6   3     5498.29     5550.60    249.38 o 
  12   6   3      238.55      330.74    229.05 o 
 -12   7   3        0.46     -167.83    254.71 o 
 -11   7   3     4208.63     4293.40    249.98 o 
 -10   7   3     1940.27     1515.03    214.32 o 
  -9   7   3     1407.16     1556.37    135.62 o 
  -8   7   3      418.95      387.36    128.68 o 
  -7   7   3    13471.19    13220.90    391.33 o 
  -6   7   3        9.19      140.19    111.23 o 
  -5   7   3     7424.15     8077.93    371.39 o 
  -3   7   3      148.71      127.69     79.31 o 
  -2   7   3      479.30      394.64     76.03 o 
  -1   7   3    30448.77    32272.96    459.71 o 
   0   7   3    11005.03    12176.05    306.49 o 
   1   7   3     2100.67     2294.55    101.44 o 
   2   7   3     2344.39     2268.04    111.33 o 
   3   7   3    29570.67    30832.30    595.19 o 
   4   7   3     1122.64     1129.15     91.52 o 
   5   7   3     8249.43     8497.00    347.70 o 
   6   7   3      501.62      436.75    105.32 o 
   7   7   3     2549.22     2382.74    122.83 o 
   8   7   3       13.30     -112.54    112.54 o 
   9   7   3     8815.98     8628.21    221.90 o 
  10   7   3      354.12      471.93    174.75 o 
  11   7   3      190.86     -209.96    209.96 o 
  12   7   3      754.20     1146.99    234.66 o 
 -11   8   3        0.02     -217.85    217.85 o 
 -10   8   3     1121.47     1108.26    204.73 o 
  -9   8   3     6079.28     5759.89    223.08 o 
  -8   8   3     1653.76     1515.66    134.32 o 
  -7   8   3     2278.17     2433.93    133.02 o 
  -6   8   3    11973.04    11952.03    376.69 o 
  -5   8   3     3325.48     3238.95    146.58 o 
  -4   8   3      304.34      269.87    101.04 o 
  -3   8   3    10003.61     9852.11    399.84 o 
  -2   8   3     9815.63     9636.59    404.18 o 
  -1   8   3     1290.99     1288.07     60.82 o 
   0   8   3     5537.03     5926.67    285.06 o 
   1   8   3    23161.69    25093.74    479.14 o 
   2   8   3     5575.36     6222.32    239.37 o 
   3   8   3     9558.69     9308.92    384.90 o 
   4   8   3     9044.61     8452.21    356.05 o 
   5   8   3     3330.80     3329.12    126.81 o 
   6   8   3     1636.29     1415.64    113.91 o 
   7   8   3     3409.02     3081.74    131.74 o 
   8   8   3     8717.55     8710.45    242.02 o 
   9   8   3      577.04      418.97    168.51 o 
  10   8   3     2088.72     2178.74    195.55 o 
  11   8   3     3090.46     2902.51    233.78 o 
  12   8   3       99.82      -91.81    236.94 o 
 -12   9   3      524.63      718.77    248.81 o 
 -11   9   3      119.27      181.98    222.46 o 
 -10   9   3     4797.81     4820.32    232.88 o 
  -9   9   3      303.86      561.77    176.73 o 
  -8   9   3     8861.97     8443.80    251.26 o 
  -7   9   3     3171.15     3227.41    137.00 o 
  -6   9   3       32.49       93.79    116.82 o 
  -5   9   3     1505.94     1698.08    118.85 o 
  -4   9   3    17616.47    17808.32    446.53 o 
  -3   9   3      164.86      316.92     97.08 o 
  -2   9   3     5229.77     5771.50    226.79 o 
  -1   9   3     1037.66     1049.49    117.19 o 
   0   9   3    16755.79    18441.07    338.39 o 
   1   9   3       21.14      -49.25     67.63 o 
   2   9   3    23697.82    25980.00    523.84 o 
   3   9   3     3267.51     3341.79    166.35 o 
   4   9   3       72.27     -103.33    103.33 o 
   5   9   3      860.50      972.65    112.24 o 
   6   9   3    15037.95    15014.77    328.00 o 
   7   9   3      630.98      507.51    112.23 o 
   8   9   3     1379.71     1246.92    118.17 o 
   9   9   3     1677.19     1609.75    179.08 o 
  10   9   3     2028.02     2068.74    203.12 o 
  11   9   3       18.57      207.65    206.33 o 
 -11  10   3       42.69       36.53    232.99 o 
 -10  10   3     2188.78     2188.64    221.23 o 
  -9  10   3      163.55       -6.91    184.62 o 
  -8  10   3     1520.58     1382.58    121.14 o 
  -7  10   3      286.21      317.91    118.48 o 
  -6  10   3    18380.35    17533.03    344.76 o 
  -5  10   3     1531.09     1494.27    122.47 o 
  -3  10   3      537.28      488.75    105.32 o 
  -2  10   3    12289.34    11510.99    386.42 o 
  -1  10   3     1078.58     1131.15     71.66 o 
   0  10   3    18917.21    19590.11    331.55 o 
   1  10   3     1052.69     1255.25     91.02 o 
   2  10   3     4031.12     4066.26    170.66 o 
   3  10   3      266.76      192.85    102.35 o 
   4  10   3    14192.08    13897.10    360.71 o 
   5  10   3      276.37      198.12    108.60 o 
   6  10   3     1034.96      988.46    115.86 o 
   7  10   3      189.41      286.64    111.23 o 
   8  10   3     8641.42     8652.81    212.97 o 
   9  10   3       88.80      147.43    168.49 o 
  10  10   3     1972.43     2108.20    205.09 o 
  11  10   3        2.53      382.06    213.57 o 
 -11  11   3     1992.15     2105.87    254.80 o 
 -10  11   3     1718.92     1452.36    225.49 o 
  -9  11   3       52.27     -149.40    186.92 o 
  -8  11   3     3141.39     2869.13    192.64 o 
  -7  11   3     1919.92     1628.63    127.74 o 
  -6  11   3      424.21      347.54    118.15 o 
  -5  11   3     1343.94     1368.42    123.44 o 
  -4  11   3     5798.92     5960.85    287.38 o 
  -3  11   3     1562.29     1614.79    113.25 o 
  -2  11   3     1377.61     1353.35    111.27 o 
  -1  11   3     8534.87     8539.59    790.02 o 
   0  11   3    10094.09    10445.48    253.73 o 
   1  11   3      166.85      150.23     73.82 o 
   2  11   3     9961.77     9878.55    337.89 o 
   3  11   3     6807.10     6925.61    283.51 o 
   4  11   3      380.26      422.58    112.56 o 
   5  11   3     3001.83     2622.00    125.47 o 
   6  11   3     8026.80     7694.05    232.75 o 
   7  11   3      288.48      187.59    157.31 o 
   8  11   3      147.14      114.85    166.52 o 
   9  11   3     1878.56     2040.37    193.57 o 
  10  11   3     1464.51     1536.55    209.35 o 
 -10  12   3      668.27      925.81    223.80 o 
  -9  12   3     3630.71     3575.62    218.66 o 
  -8  12   3        1.16      340.27    173.09 o 
  -6  12   3     2276.69     2319.52    124.12 o 
  -5  12   3     8354.81     8462.76    244.65 o 
  -4  12   3       24.64      -79.97    111.89 o 
  -3  12   3    13140.16    12223.62    314.97 o 
  -2  12   3     1161.40     1602.09    122.45 o 
  -1  12   3       12.03       56.89     76.30 o 
   0  12   3     2166.87     2316.02    128.58 o 
   1  12   3    10848.46    11185.04    528.16 o 
   2  12   3     1675.77     1472.59    117.53 o 
   3  12   3     2000.82     1969.51    119.51 o 
   4  12   3     2278.85     2255.07    119.52 o 
   5  12   3     4001.35     3874.47    140.97 o 
   6  12   3       22.70      -59.23    107.28 o 
   7  12   3     7155.47     6723.83    215.54 o 
   8  12   3     1496.10     1591.23    185.98 o 
   9  12   3      122.01      379.43    185.93 o 
  10  12   3      185.26       63.51    216.54 o 
 -10  13   3        3.05      -14.81    229.37 o 
  -9  13   3      223.55       10.53    213.91 o 
  -8  13   3       44.60      148.74    186.59 o 
  -7  13   3     4374.77     4239.65    204.21 o 
  -6  13   3      153.44      138.55    162.90 o 
  -5  13   3     6275.19     5594.79    207.28 o 
  -4  13   3       74.57      686.47    115.84 o 
  -3  13   3     2483.02     2704.94    119.52 o 
  -2  13   3      332.95      187.92    109.92 o 
  -1  13   3    15867.47    15265.46    228.91 o 
   0  13   3       43.15      -24.99     75.85 o 
   1  13   3      860.27      700.60     79.13 o 
   2  13   3       70.11       53.31    106.29 o 
   3  13   3     5756.54     5696.04    219.13 o 
   4  13   3       17.79      -81.94    110.24 o 
   5  13   3     4800.53     4779.89    190.08 o 
   6  13   3       17.63       70.42    160.59 o 
   7  13   3      493.21      662.50    177.39 o 
   8  13   3      240.47       62.86    185.94 o 
   9  13   3     3281.15     3418.55    226.87 o 
  -9  14   3     1761.66     1961.93    233.72 o 
  -8  14   3      867.46      766.22    207.02 o 
  -7  14   3      604.91      538.43    190.89 o 
  -6  14   3     1419.35     1370.67    177.75 o 
  -5  14   3     3873.21     3088.27    191.02 o 
  -4  14   3      319.89      289.61    155.34 o 
  -3  14   3     8281.90     8562.49    219.24 o 
  -2  14   3     3204.59     3200.95    129.42 o 
  -1  14   3        2.27      -78.85     78.85 o 
   0  14   3     1819.03     1684.34     84.04 o 
   1  14   3     4113.69     4017.54    338.94 o 
   2  14   3        9.50     -107.94    107.94 o 
   4  14   3     2781.75     2435.63    176.16 o 
   5  14   3     5415.39     5336.05    197.34 o 
   6  14   3       22.09     -136.90    174.41 o 
   7  14   3     5237.00     4713.86    222.68 o 
   8  14   3      398.47      615.75    198.78 o 
   9  14   3       12.20      -40.15    211.27 o 
  -8  15   3     3144.61     2962.41    236.41 o 
  -7  15   3      453.57      281.71    202.07 o 
  -6  15   3       48.23      210.28    180.01 o 
  -5  15   3      929.15      777.75    178.72 o 
  -4  15   3     3983.60     3764.77    197.28 o 
  -3  15   3      537.94      432.79    162.58 o 
  -2  15   3     1390.96     1071.14    164.59 o 
  -1  15   3     5501.42     5671.40    135.93 o 
   0  15   3     2874.77     2812.92     83.55 o 
   1  15   3       38.20       -1.81    107.39 o 
   2  15   3     6985.28     7452.82    203.67 o 
   3  15   3     2212.69     2218.02    175.15 o 
   4  15   3       20.17       95.43    168.16 o 
   5  15   3      927.63     1043.70    181.03 o 
   6  15   3     2207.66     2144.19    201.81 o 
   7  15   3      286.64      240.24    199.76 o 
   8  15   3      770.51      678.65    217.55 o 
  -7  16   3       40.12      136.24    215.22 o 
  -6  16   3     3328.75     3529.58    222.27 o 
  -5  16   3       92.08      229.37    183.63 o 
  -4  16   3      571.92      333.72    185.62 o 
  -3  16   3      490.07      683.56    177.72 o 
  -2  16   3     5075.51     4819.37    203.58 o 
  -1  16   3      124.96       10.19    119.74 o 
   0  16   3     2697.98     2674.46    128.50 o 
   1  16   3       49.17      112.12    116.44 o 
   2  16   3     1154.64     1430.17    175.11 o 
   3  16   3        8.90       77.99    169.80 o 
   4  16   3     5983.60     5993.90    217.12 o 
   5  16   3      242.95      163.23    187.25 o 
   6  16   3      384.33     -116.83    198.78 o 
   7  16   3       97.46     -208.97    208.97 o 
  -6  17   3       10.66      230.03    212.26 o 
  -4  17   3     1973.77     1801.05    207.07 o 
  -3  17   3      292.76      315.27    182.32 o 
  -2  17   3      643.35      675.35    183.98 o 
  -1  17   3      627.03      487.46    130.86 o 
   0  17   3     2680.10     2548.09    341.10 o 
   1  17   3       40.25      -87.04    140.35 o 
   2  17   3     4229.21     3764.43    211.77 o 
   4  17   3       38.34      159.27    189.55 o 
   5  17   3      601.15      699.37    202.08 o 
   6  17   3     1409.02     1437.11    219.55 o 
  -4  18   3      378.26      175.41    208.32 o 
  -3  18   3     1802.50     1740.74    212.00 o 
  -2  18   3      642.44      989.00    199.12 o 
  -1  18   3        1.92       85.00    135.50 o 
   0  18   3      550.13      555.43    139.62 o 
   1  18   3     2639.95     2574.36    151.91 o 
   2  18   3      179.02      302.43    195.15 o 
   3  18   3      514.90      493.66    201.74 o 
   4  18   3     1243.03      768.90    216.25 o 
  -2  19   3        2.87     -117.48    210.61 o 
  -1  19   3     2626.09     2625.57    163.50 o 
   0  19   3      281.78      153.27    269.53 o 
   1  19   3      360.53      625.29    210.95 o 
 -12   0   4     4222.38     3990.07    301.03 o 
 -10   0   4     2695.13     2531.16    190.98 o 
  -8   0   4     8092.12     7801.12    295.83 o 
  -6   0   4    48346.73    42689.09   1065.35 o 
  -4   0   4      970.07     1299.44    132.35 o 
  -2   0   4    19537.94    20408.22    842.72 o 
   0   0   4    28919.86    26113.30   1368.62 o 
   2   0   4    49451.93    45107.57   1030.93 o 
   4   0   4    19557.81    18581.09    538.84 o 
   6   0   4     1662.95     1805.96    199.20 o 
   8   0   4    22407.23    19786.59    689.77 o 
  10   0   4     1399.42     1088.26    204.75 o 
  12   0   4     1873.63     1664.41    348.95 o 
 -13   1   4      453.60      -85.58    259.83 o 
 -12   1   4     1169.23     1108.63    219.05 o 
 -11   1   4     1166.22     1253.33    177.77 o 
 -10   1   4     9885.66     9776.97    252.75 o 
  -9   1   4        0.03     -123.82    123.82 o 
  -8   1   4     8872.38     8486.17    231.67 o 
  -7   1   4     5516.63     5306.91    381.87 o 
  -6   1   4      819.39      805.12    110.80 o 
  -5   1   4     2178.36     2011.61    195.14 o 
  -4   1   4    32629.00    31550.26   3070.59 o 
  -3   1   4     1466.44     1556.82     81.51 o 
  -2   1   4     2371.28     2386.41    324.45 o 
  -1   1   4     8576.87     8004.27    332.05 o 
   0   1   4    57788.41    54476.37   4064.10 o 
   1   1   4     4962.29     4780.74    274.33 o 
   2   1   4    33966.58    34320.44    573.18 o 
   3   1   4    24188.12    24837.53    463.32 o 
   4   1   4      197.51      170.42    113.38 o 
   5   1   4     4595.86     4255.30    122.87 o 
   6   1   4    28256.63    26748.18    893.21 o 
   7   1   4     1396.23     1153.80    131.85 o 
   8   1   4      344.00      517.21    188.25 o 
   9   1   4     2613.68     2389.73    148.48 o 
  10   1   4     4854.47     4801.69    254.65 o 
  11   1   4       27.42     -115.43    491.81 o 
  12   1   4     4459.57     4293.54    329.36 o 
  13   1   4      494.20      228.57    488.56 o 
 -13   2   4     1587.79     1146.51    293.29 o 
 -12   2   4     1062.60      920.29    257.39 o 
 -11   2   4      187.95      465.66    225.43 o 
 -10   2   4      263.88      373.85    155.33 o 
  -9   2   4     8567.14     9520.68    382.53 o 
  -8   2   4     2077.51     2107.27    175.50 o 
  -7   2   4      409.96      384.74    157.32 o 
  -6   2   4    19567.98    21039.80    762.16 o 
  -5   2   4    18142.96    19179.55    735.27 o 
  -4   2   4       12.63      183.96     95.43 o 
  -3   2   4    22443.50    22084.99    707.57 o 
  -2   2   4     8467.08     8828.66    328.71 o 
  -1   2   4     3867.25     4381.07    143.67 o 
   0   2   4    34055.61    33304.37    547.31 o 
   1   2   4    43054.43    44298.82    583.38 o 
   2   2   4    39868.68    42344.91    824.33 o 
   3   2   4     1486.26     1686.72     76.40 o 
   4   2   4     7892.90     7976.22    261.80 o 
   5   2   4    20899.26    19938.37    520.17 o 
   6   2   4     1181.97     1110.06    110.61 o 
   7   2   4     8763.93     8569.64    409.40 o 
   8   2   4     5461.78     5546.45    205.63 o 
   9   2   4      683.57      715.53    157.65 o 
  10   2   4      662.03      608.55    160.28 o 
  11   2   4     4428.16     4643.81    301.70 o 
  12   2   4      656.31      774.74    307.73 o 
  13   2   4      282.48      306.72    342.59 o 
 -13   3   4     2571.79     2524.88    296.64 o 
 -12   3   4      224.50     -177.38    257.02 o 
 -11   3   4     7651.59     7898.16    291.04 o 
 -10   3   4      780.54      960.74    160.62 o 
  -9   3   4        1.30      210.28    158.62 o 
  -8   3   4       68.41      366.93    162.90 o 
  -7   3   4    25265.57    26469.39    685.88 o 
  -6   3   4     1174.59     1021.52    135.96 o 
  -5   3   4     7150.69     7056.87    257.69 o 
  -3   3   4    21600.88    22357.63    652.63 o 
  -2   3   4      611.56      795.64     66.50 o 
  -1   3   4    76420.09    79019.82    806.48 o 
   0   3   4     5327.93     5840.46    162.67 o 
   1   3   4     2488.37     2422.92     80.47 o 
   2   3   4      982.65      890.60     65.19 o 
   3   3   4    50826.01    51867.95    815.05 o 
   4   3   4        8.35      -41.46     71.41 o 
   5   3   4     7243.56     7641.27    369.82 o 
   6   3   4      162.28      167.18     98.07 o 
   7   3   4     7266.96     7208.50    341.61 o 
   8   3   4     1782.67     2044.16    138.93 o 
   9   3   4    12508.14    12261.31    327.39 o 
  10   3   4        8.12       55.61    198.76 o 
  11   3   4        0.25      375.48    228.38 o 
  12   3   4      353.27      475.88    266.57 o 
 -13   4   4     1789.32     2062.01    299.23 o 
 -12   4   4      780.01     1042.01    265.61 o 
 -11   4   4      426.07       36.20    248.47 o 
 -10   4   4      960.98      747.49    167.54 o 
  -9   4   4    13312.22    13572.09    400.10 o 
  -8   4   4      806.30      956.50    158.98 o 
  -7   4   4      315.26      556.85    139.87 o 
  -6   4   4      741.69      741.91    124.09 o 
  -5   4   4    25068.77    25606.72    684.55 o 
  -4   4   4        9.43       20.07     86.88 o 
  -3   4   4    32940.92    33585.34    735.51 o 
  -2   4   4    25383.39    26285.74    649.32 o 
  -1   4   4    14005.49    15068.55    373.04 o 
   0   4   4     2725.08     2966.87    100.35 o 
   1   4   4    34272.47    34400.14    492.41 o 
   2   4   4     9842.38     9429.58    422.83 o 
   3   4   4     3340.50     3318.47    157.52 o 
   4   4   4     8050.91     8517.13    393.11 o 
   5   4   4    31533.52    30443.44    589.25 o 
   6   4   4      136.93       60.55     96.75 o 
   7   4   4    21486.90    21612.30    438.90 o 
   8   4   4     1121.95     1405.22    127.72 o 
   9   4   4       95.45       57.59    122.42 o 
  10   4   4      815.51      716.52    193.86 o 
  11   4   4     4695.34     4663.75    250.99 o 
  12   4   4       86.81      358.37    248.79 o 
 -13   5   4      929.24     1140.11    297.21 o 
 -12   5   4        6.24      149.07    267.21 o 
 -11   5   4     4198.73     4253.31    278.96 o 
 -10   5   4     2284.09     2698.78    226.85 o 
  -9   5   4     1109.04      813.03    160.30 o 
  -8   5   4     7767.99     7417.77    361.05 o 
  -7   5   4     4209.13     3733.77    159.13 o 
  -6   5   4      704.17      740.91    119.81 o 
  -5   5   4       95.78       84.58     98.73 o 
  -4   5   4    23174.21    24436.22    623.65 o 
  -3   5   4    15723.11    14869.67    571.97 o 
  -2   5   4     4252.30     4080.37    167.49 o 
  -1   5   4    27500.72    29925.36    579.28 o 
   0   5   4    10144.14    10396.79    399.77 o 
   1   5   4     1065.98     1187.18     46.96 o 
   2   5   4     6824.28     6419.62    241.92 o 
   3   5   4     9027.97     8408.58    406.86 o 
   4   5   4     1834.86     1858.19     90.88 o 
   5   5   4     1896.92     1805.43     99.44 o 
   6   5   4     8506.01     8694.86    333.52 o 
   7   5   4     5044.00     4769.41    185.52 o 
   8   5   4     3664.52     3588.48    144.92 o 
   9   5   4     7269.13     7282.81    235.34 o 
  10   5   4     3443.37     3346.49    209.11 o 
  11   5   4      109.65      -83.26    209.63 o 
  12   5   4      956.76      438.74    246.52 o 
 -12   6   4     4004.58     4047.07    296.06 o 
 -11   6   4       57.91       89.84    229.70 o 
 -10   6   4     2736.64     2927.52    227.19 o 
  -9   6   4     1873.67     1794.56    151.44 o 
  -8   6   4     4344.59     4539.85    167.02 o 
  -7   6   4        6.81       75.36    128.01 o 
  -6   6   4    13653.66    14603.52    454.27 o 
  -5   6   4     1572.09     1396.31    114.58 o 
  -4   6   4     2299.66     2606.07    146.56 o 
  -2   6   4    56413.61    60192.73    872.22 o 
  -1   6   4       51.60       14.00     50.23 o 
   0   6   4     1116.85     1209.77     94.00 o 
   1   6   4      369.63      445.93     52.17 o 
   2   6   4     9265.63     8463.22    271.81 o 
   3   6   4        6.32      -63.18     77.00 o 
   4   6   4    32094.59    30664.63    582.02 o 
   5   6   4     2377.88     1985.11    107.03 o 
   6   6   4        7.45      101.69    100.37 o 
   7   6   4     1620.72     1613.15    118.19 o 
   8   6   4     9025.01     8705.83    263.16 o 
   9   6   4       24.93     -115.84    115.84 o 
  10   6   4     2598.02     2253.74    196.56 o 
  11   6   4       15.95     -139.53    206.33 o 
  12   6   4     1063.06     1159.89    238.63 o 
 -12   7   4      138.74      478.49    261.62 o 
 -11   7   4      105.88      138.87    227.73 o 
 -10   7   4     3314.13     3184.36    231.17 o 
  -9   7   4      732.27      885.03    134.94 o 
  -8   7   4     8566.93     8447.80    300.73 o 
  -7   7   4      621.16      613.50    131.32 o 
  -6   7   4     3227.80     3059.21    139.98 o 
  -5   7   4     2643.98     2340.28    119.22 o 
  -4   7   4    28161.80    28609.21    585.45 o 
  -3   7   4      159.72     -103.34    103.34 o 
  -2   7   4     7410.10     7045.29    255.07 o 
  -1   7   4       45.41      117.65    188.40 o 
   0   7   4    31984.33    32913.23    457.52 o 
   1   7   4      152.23      221.13     52.88 o 
   2   7   4    22308.36    23226.75    552.95 o 
   3   7   4     1313.74     1352.45     90.87 o 
   4   7   4     1637.64     1334.76    104.37 o 
   5   7   4     1547.06     1393.61    107.66 o 
   6   7   4    11400.89    11060.25    334.04 o 
   7   7   4      183.24       87.54    109.26 o 
   8   7   4     1433.22     1291.07    119.82 o 
   9   7   4      473.02      517.69    163.57 o 
  10   7   4     5961.35     6035.27    221.41 o 
  11   7   4      119.33       58.25    203.37 o 
  12   7   4     2091.35     1643.37    252.50 o 
 -12   8   4     1150.49     1485.44    268.91 o 
 -11   8   4     1047.07     1019.36    236.65 o 
 -10   8   4     1357.44      980.59    215.60 o 
  -9   8   4     4039.69     3882.21    209.48 o 
  -8   8   4     3800.59     3637.84    147.56 o 
  -7   8   4      892.46      786.01    128.37 o 
  -6   8   4    10920.16    12021.87    365.67 o 
  -5   8   4     6109.90     6207.92    227.46 o 
  -4   8   4     1584.64     1548.06    110.29 o 
  -3   8   4     1946.45     1525.24    112.61 o 
  -2   8   4    13313.42    12757.99    426.41 o 
  -1   8   4       64.36      122.61    220.65 o 
   0   8   4     2109.36     2206.89    197.10 o 
   1   8   4    22931.46    23430.72    382.06 o 
   2   8   4     5114.11     5381.92    210.31 o 
   3   8   4     2553.25     2472.36    128.11 o 
   4   8   4    19073.63    19521.16    445.75 o 
   5   8   4     2315.77     2062.98    115.25 o 
   6   8   4       16.79       -3.62    106.29 o 
   7   8   4     2441.89     2410.58    121.50 o 
   8   8   4     5396.14     5263.00    206.58 o 
   9   8   4      528.98      456.48    167.52 o 
  10   8   4      950.95     1027.57    189.91 o 
  11   8   4     2370.18     2325.96    223.21 o 
 -11   9   4     2653.14     2746.53    250.88 o 
 -10   9   4      128.63      233.98    206.67 o 
  -9   9   4      229.06       -7.24    184.29 o 
  -8   9   4     2007.07     2036.91    133.34 o 
  -7   9   4    11047.14    10605.13    295.95 o 
  -6   9   4      176.20       49.36    120.12 o 
  -5   9   4     5348.37     5220.71    199.71 o 
  -4   9   4      811.89      708.67    119.15 o 
  -3   9   4     6520.22     6194.08    224.87 o 
  -2   9   4       14.27      115.18     89.84 o 
  -1   9   4    17570.38    18119.29    338.52 o 
   0   9   4     4735.54     4745.71    135.17 o 
   1   9   4       55.40       28.91     66.11 o 
   2   9   4     4649.88     4738.52    186.19 o 
   3   9   4    16646.33    16956.90    420.62 o 
   4   9   4       16.28     -103.00    103.00 o 
   5   9   4     6241.49     6223.06    283.80 o 
   6   9   4     1011.46      925.92    117.84 o 
   7   9   4     4287.36     4213.37    142.63 o 
   8   9   4       37.07      -18.76    156.97 o 
   9   9   4     4611.87     4594.94    202.90 o 
  10   9   4     1222.95     1071.40    196.18 o 
  11   9   4       57.83     -176.39    218.18 o 
 -11  10   4      508.27      274.15    238.60 o 
 -10  10   4      170.62      -44.43    210.62 o 
  -9  10   4     5709.50     5370.51    227.66 o 
  -8  10   4       13.22      -89.51    165.86 o 
  -7  10   4     2632.78     2509.07    133.36 o 
  -6  10   4        4.45     -107.61    119.46 o 
  -5  10   4     9023.48     8842.72    309.71 o 
  -4  10   4      112.94        7.57    110.24 o 
  -3  10   4     5492.19     5437.74    200.06 o 
  -2  10   4       22.22     -102.01    102.01 o 
  -1  10   4      916.99     1065.18     74.03 o 
   0  10   4     1229.87     1733.60    406.56 o 
   1  10   4    36795.47    38249.53    856.40 o 
   2  10   4      942.39      849.90    106.32 o 
   3  10   4     1469.03     1273.71    115.55 o 
   4  10   4       60.42       89.84    108.27 o 
   5  10   4     8160.54     7863.64    271.38 o 
   6  10   4      130.56      108.93    111.56 o 
   7  10   4     5138.89     4867.96    198.66 o 
   8  10   4       26.17       11.85    163.88 o 
   9  10   4      923.52      909.74    182.67 o 
  10  10   4      239.12       44.10    201.08 o 
  11  10   4     3556.16     3902.39    242.36 o 
 -11  11   4     2130.45     1636.80    264.35 o 
 -10  11   4     1131.30      720.50    221.85 o 
  -9  11   4        9.47      298.14    192.51 o 
  -8  11   4      842.95     1040.72    179.71 o 
  -7  11   4     4998.67     4517.88    203.26 o 
  -6  11   4      867.23      712.59    122.77 o 
  -5  11   4     8153.40     8080.81    267.07 o 
  -4  11   4     7696.00     7567.23    300.37 o 
  -3  11   4     2338.73     2392.20    122.82 o 
  -2  11   4     1162.02     1147.52    109.62 o 
  -1  11   4    10442.30    10658.61    246.99 o 
   0  11   4     1106.78     1221.29     79.57 o 
   1  11   4       28.82       71.62     74.50 o 
   2  11   4     2072.28     2211.29    120.18 o 
   3  11   4     8930.64     8689.02    296.19 o 
   4  11   4       75.56       78.98    108.60 o 
   5  11   4     3860.54     3799.35    138.34 o 
   6  11   4     3810.94     4170.66    196.30 o 
   7  11   4     1788.05     1727.65    173.16 o 
   8  11   4      769.85      664.51    177.07 o 
   9  11   4     1827.69     1676.25    191.59 o 
  10  11   4      224.44      133.28    208.64 o 
 -10  12   4     1423.82     1235.02    237.98 o 
  -9  12   4      501.61      546.65    204.05 o 
  -8  12   4      912.53      980.50    186.62 o 
  -7  12   4      596.44      654.62    173.45 o 
  -6  12   4     4264.75     4001.36    193.68 o 
  -5  12   4      997.42     1029.59    120.14 o 
  -4  12   4      281.82      290.92    114.20 o 
  -3  12   4     2047.62     2059.08    122.48 o 
  -2  12   4     7840.55     7567.15    286.86 o 
  -1  12   4      517.80      465.99     80.24 o 
   0  12   4     4236.74     4263.26    121.40 o 
   1  12   4     3601.73     3765.08    104.18 o 
   2  12   4     1767.51     1562.81    118.52 o 
   3  12   4        9.43      209.29    104.98 o 
   4  12   4     5399.64     5135.77    221.42 o 
   5  12   4      633.44      491.71    111.24 o 
   6  12   4       13.15      -35.54    157.30 o 
   7  12   4      284.20      100.70    173.10 o 
   8  12   4     3824.03     3676.90    204.84 o 
   9  12   4      221.56      154.67    190.87 o 
  10  12   4     1335.23     1247.50    225.14 o 
  -9  13   4      100.30        0.00    213.58 o 
  -8  13   4     2624.51     2560.20    213.02 o 
  -7  13   4      342.17      389.98    181.00 o 
  -6  13   4      530.77      859.32    166.20 o 
  -5  13   4        7.65      -54.30    109.25 o 
  -4  13   4    11672.64    11319.56    245.80 o 
  -3  13   4      109.34       -3.62    115.84 o 
  -2  13   4      617.60      672.73    112.23 o 
  -1  13   4       84.36      -29.84    267.71 o 
   0  13   4     4200.14     4103.31    105.63 o 
   1  13   4      168.14      165.56    151.55 o 
   2  13   4     4609.76     4654.54    218.41 o 
   3  13   4      100.81      247.80    104.65 o 
   4  13   4     1930.68     2017.12    118.19 o 
   5  13   4       13.65     -160.26    160.26 o 
   6  13   4    10253.19     9669.21    230.18 o 
   7  13   4        1.45      -89.84    177.70 o 
   8  13   4     1165.49     1540.09    192.88 o 
   9  13   4       40.52     -206.00    206.00 o 
  -9  14   4      721.09     1087.08    226.11 o 
  -8  14   4      532.75      336.35    204.05 o 
  -7  14   4       31.12       40.81    188.56 o 
  -6  14   4     2794.47     2790.17    196.90 o 
  -5  14   4      714.05      775.42    167.85 o 
  -4  14   4       94.09      257.01    160.59 o 
  -3  14   4     1350.08     1358.17    117.19 o 
  -2  14   4    10445.57     9952.65    234.19 o 
  -1  14   4     1292.58     1269.29    159.32 o 
   0  14   4     7332.73     6943.68    416.48 o 
   1  14   4     1772.11     1832.30     92.67 o 
   2  14   4      805.91      872.87    110.92 o 
   3  14   4      596.38      950.50    157.65 o 
   4  14   4     3997.55     4004.29    189.38 o 
   5  14   4     1187.30      883.79    180.05 o 
   6  14   4       79.13      179.02    175.40 o 
   7  14   4      430.01      175.41    191.21 o 
   8  14   4     2645.95     2806.75    219.27 o 
  -8  15   4      935.13      914.99    227.43 o 
  -7  15   4     2830.23     2752.55    226.85 o 
  -6  15   4        2.81      101.03    184.28 o 
  -5  15   4     1185.14     1227.09    184.00 o 
  -4  15   4     2243.76     2458.34    193.59 o 
  -3  15   4     1332.45     1371.32    174.79 o 
  -1  15   4     3487.28     3275.52    132.99 o 
   0  15   4      650.99      661.42    113.91 o 
   1  15   4       86.82      147.51    224.60 o 
   2  15   4      554.12      801.07    165.55 o 
   3  15   4     6625.63     7071.97    205.30 o 
   4  15   4      498.11      362.35    173.44 o 
   5  15   4     1109.65     1124.37    185.64 o 
   6  15   4     2084.94     1877.47    202.79 o 
   7  15   4      248.34     -172.44    205.02 o 
  -7  16   4      190.81      155.99    220.49 o 
  -6  16   4       62.53      496.91    200.08 o 
  -5  16   4     2439.97     2273.67    212.02 o 
  -4  16   4       21.36      -25.01    183.30 o 
  -3  16   4     4162.66     4229.18    202.22 o 
  -2  16   4        1.72       96.09    176.06 o 
  -1  16   4     1276.64     1259.83    126.90 o 
   0  16   4       54.95     -118.82    118.82 o 
   1  16   4     5530.52     5820.92    301.44 o 
   2  16   4       10.32       75.03    170.13 o 
   3  16   4      852.42     1309.29    182.67 o 
   4  16   4        0.91      199.42    181.65 o 
   5  16   4     1946.27     2058.48    203.77 o 
   6  16   4      170.89      248.79    197.78 o 
  -6  17   4      109.17      395.56    214.23 o 
  -5  17   4     1871.47     1921.81    219.24 o 
  -4  17   4      306.08      381.75    200.42 o 
  -2  17   4       11.66     -106.29    179.02 o 
  -1  17   4     2366.74     2464.09    144.20 o 
   0  17   4      862.08      788.50    134.64 o 
   1  17   4       24.15     -128.86    128.86 o 
   2  17   4      485.71      680.27    187.92 o 
   3  17   4     4487.16     4674.88    219.02 o 
   4  17   4       21.97      -22.05    192.18 o 
   5  17   4     1191.48     1104.95    206.71 o 
  -4  18   4      104.57      277.09    210.61 o 
  -3  18   4      797.16     1031.81    209.32 o 
  -2  18   4     2329.17     2284.78    218.60 o 
  -1  18   4      236.36      109.41    141.54 o 
   0  18   4      695.12      912.26    142.41 o 
   1  18   4     1876.55     1829.21    151.42 o 
   2  18   4      655.45     1018.62    206.69 o 
   3  18   4      700.30      885.99    207.02 o 
   4  18   4     1284.56     1217.54    219.55 o 
 -13   0   5     2343.24     2622.88    303.21 o 
 -11   0   5     1870.84     2227.07    253.49 o 
  -9   0   5     7594.38     8044.89    388.36 o 
  -7   0   5      902.58      830.15    172.15 o 
  -5   0   5    44915.37    41483.91   1036.57 o 
  -3   0   5      320.52      482.83    106.31 o 
  -1   0   5    13962.62    11809.44   1009.03 o 
   1   0   5    73873.27    62474.95   3652.86 o 
   3   0   5     2766.75     2664.49    133.44 o 
   5   0   5    26866.29    26107.60    585.15 o 
   7   0   5     7216.32     6535.59    247.30 o 
   9   0   5     7154.48     6529.42    258.75 o 
  11   0   5     7668.10     6951.50    386.27 o 
 -13   1   5      492.37      244.29    206.50 o 
 -12   1   5        3.46     -233.48    233.48 o 
 -11   1   5     2973.54     3277.42    244.49 o 
 -10   1   5     1055.45     1125.99    120.97 o 
  -9   1   5     1814.60     1997.49    125.16 o 
  -8   1   5     1575.42     1733.08    142.06 o 
  -7   1   5    25998.70    26095.26    521.48 o 
  -6   1   5     1581.10     1730.17    113.37 o 
  -5   1   5     7922.31     7338.49    299.01 o 
  -4   1   5    10769.47    10905.92    470.20 o 
  -3   1   5    10239.06     9966.64    978.58 o 
  -2   1   5      488.18      717.16     85.42 o 
  -1   1   5    11619.63    10696.85    328.73 o 
   0   1   5     5367.84     4737.32    294.10 o 
   1   1   5     7654.73     7089.38    438.54 o 
   2   1   5      102.81      147.10     65.16 o 
   3   1   5    39595.29    39711.18    622.03 o 
   4   1   5     3776.85     3760.16    125.96 o 
   5   1   5    11498.66    10993.54    421.05 o 
   6   1   5     4758.26     4722.31    137.05 o 
   7   1   5    10268.35     9587.77    511.34 o 
   8   1   5       14.05     -123.74    123.74 o 
   9   1   5     2752.04     2484.97    140.67 o 
  10   1   5     2010.88     1837.77    229.63 o 
  11   1   5       99.00      277.35    213.11 o 
  12   1   5      386.01      746.93    264.27 o 
 -13   2   5     1013.93      898.22    295.90 o 
 -12   2   5     3719.41     3912.58    280.25 o 
 -11   2   5      821.58      285.03    234.67 o 
 -10   2   5     1283.47     1168.89    163.27 o 
  -9   2   5     1764.00     1577.93    166.91 o 
  -8   2   5     5489.03     5663.64    235.30 o 
  -7   2   5     1327.28     1644.70    163.61 o 
  -6   2   5     8976.91     8761.47    332.33 o 
  -5   2   5    19956.83    21630.51    764.61 o 
  -4   2   5     2620.73     2873.59    125.84 o 
  -3   2   5     1609.64     1639.02    112.63 o 
  -2   2   5    49528.18    50981.82   1013.28 o 
  -1   2   5      158.38      164.17    102.02 o 
   0   2   5     3636.40     3677.40    143.76 o 
   1   2   5    23925.76    25002.23    525.21 o 
   2   2   5    23879.13    24366.90    732.81 o 
   4   2   5    14757.41    15114.66    490.40 o 
   5   2   5     4970.79     5231.49    188.55 o 
   6   2   5     1152.78     1077.77    105.67 o 
   7   2   5     1319.59     1142.64    129.04 o 
   8   2   5    12028.26    12486.75    389.14 o 
   9   2   5     1509.44     1321.70    159.00 o 
  10   2   5     1367.19     1493.78    239.31 o 
  11   2   5     3017.80     2481.08    303.26 o 
  12   2   5     1447.33     1252.81    316.99 o 
 -13   3   5      208.89     -286.97    286.97 o 
 -12   3   5        3.58      245.82    248.12 o 
 -11   3   5       10.51     -159.93    231.67 o 
 -10   3   5     6586.01     6794.38    279.13 o 
  -9   3   5       55.96      -23.69    159.28 o 
  -8   3   5     5368.29     5382.92    222.11 o 
  -7   3   5       68.61      -53.97    158.29 o 
  -6   3   5     5881.53     6076.72    266.38 o 
  -5   3   5      714.75      931.52    119.81 o 
  -4   3   5    34531.13    34986.69    820.03 o 
  -3   3   5      702.52      714.32     88.22 o 
  -2   3   5      273.90      458.46     76.68 o 
  -1   3   5        7.79       36.01     82.27 o 
   0   3   5    48217.04    49742.96    648.00 o 
   1   3   5    10840.75    10937.58    287.10 o 
   2   3   5    14753.83    14815.63    532.67 o 
   3   3   5     1026.57     1042.29     78.68 o 
   4   3   5    18541.65    18409.11    513.18 o 
   5   3   5      537.14      657.61     89.52 o 
   6   3   5    22161.37    21658.45    465.03 o 
   7   3   5      146.52       37.85    113.54 o 
   8   3   5     1457.20     1425.41    130.69 o 
   9   3   5       12.74     -129.00    129.00 o 
  10   3   5     7132.81     7571.22    251.46 o 
  11   3   5       19.21      -90.50    232.99 o 
  12   3   5     1372.08     1253.12    280.45 o 
 -13   4   5       44.35       51.34    281.69 o 
 -12   4   5     5405.17     5315.79    310.97 o 
 -11   4   5      428.65      392.29    244.85 o 
 -10   4   5     2235.09     2374.78    168.57 o 
  -9   4   5     4177.41     4875.74    193.69 o 
  -8   4   5     5569.11     5137.21    215.85 o 
  -7   4   5      176.69      251.10    145.79 o 
  -6   4   5     5600.05     5578.78    248.55 o 
  -5   4   5      661.25      769.22    114.87 o 
  -4   4   5     1653.26     2071.17    107.67 o 
  -3   4   5     4897.50     4699.38    210.70 o 
  -2   4   5    46909.17    48426.00    861.40 o 
  -1   4   5     3576.53     4045.58    157.56 o 
   0   4   5    12428.92    12509.53    350.52 o 
   1   4   5     4796.70     4860.66    253.94 o 
   2   4   5     6059.64     5738.94    223.68 o 
   3   4   5     3591.10     3604.76    141.37 o 
   4   4   5    11567.65    10037.06    446.05 o 
   5   4   5     4285.26     4056.43    158.17 o 
   6   4   5     4292.47     4131.38    176.27 o 
   7   4   5      654.96      601.99    115.20 o 
   8   4   5    14892.53    15084.40    318.37 o 
   9   4   5       35.00      119.46    118.14 o 
  10   4   5     1418.80     1248.89    196.85 o 
  11   4   5      340.42      129.99    218.85 o 
  12   4   5     2303.32     2269.95    272.26 o 
 -12   5   5       67.13       80.95    264.58 o 
 -11   5   5     2554.47     2655.36    265.70 o 
 -10   5   5     3691.29     3627.31    254.58 o 
  -9   5   5      318.32      361.68    152.04 o 
  -8   5   5     3752.83     3569.84    168.97 o 
  -7   5   5     9752.14    10045.95    425.29 o 
  -6   5   5      901.14     1076.70    130.35 o 
  -5   5   5     2192.44     2385.51    137.32 o 
  -4   5   5     7060.42     7502.08    272.49 o 
  -3   5   5    23030.04    24324.49    617.44 o 
  -2   5   5      272.03      413.70     77.01 o 
  -1   5   5    22868.07    24636.96   1207.61 o 
   0   5   5    10821.09    11088.51    597.89 o 
   1   5   5      275.55      322.03     49.64 o 
   2   5   5     7855.68     8134.45    386.87 o 
   3   5   5    26997.32    26699.59    586.83 o 
   4   5   5     6959.24     7312.52    248.04 o 
   5   5   5     1235.91      981.68    103.37 o 
   6   5   5     8502.70     8051.41    325.57 o 
   7   5   5     2988.49     2914.22    130.08 o 
   8   5   5      454.91      221.16    118.15 o 
   9   5   5     6101.38     6112.87    212.54 o 
  10   5   5     3057.96     2798.25    204.48 o 
  11   5   5      189.64       41.47    208.97 o 
  12   5   5      103.06       84.57    239.57 o 
 -12   6   5      365.51      149.41    277.76 o 
 -11   6   5     1572.45     1717.00    251.49 o 
 -10   6   5     1026.57     1247.80    230.07 o 
  -9   6   5    11070.70    10872.23    301.85 o 
  -8   6   5      156.75      289.93    139.53 o 
  -7   6   5        3.29       82.60    133.93 o 
  -6   6   5      306.43      294.88    125.06 o 
  -5   6   5    19383.70    19302.44    517.72 o 
  -4   6   5     1050.58     1071.52    106.66 o 
  -3   6   5    31767.59    32608.99    652.23 o 
  -2   6   5     4202.14     3911.33    157.22 o 
  -1   6   5    10810.06    11220.40    512.05 o 
   0   6   5     1378.32     1694.44    167.43 o 
   1   6   5    21236.66    21020.15    463.44 o 
   2   6   5       98.69       51.01     79.97 o 
   3   6   5      549.82      763.27     93.15 o 
   4   6   5     1518.13     1511.52    102.39 o 
   5   6   5    19736.36    19869.55    449.44 o 
   6   6   5     1741.91     1571.09    113.91 o 
   7   6   5     4951.47     5008.77    246.78 o 
   8   6   5     2145.94     1942.51    121.16 o 
   9   6   5     1160.16     1130.00    169.52 o 
  10   6   5      127.45     -183.30    183.30 o 
  11   6   5     4254.35     4659.55    235.48 o 
  12   6   5       38.36        9.21    234.63 o 
 -12   7   5       30.13      321.51    266.22 o 
 -11   7   5     3483.51     3904.17    265.09 o 
 -10   7   5      889.08     1013.41    219.53 o 
  -9   7   5      142.56      277.09    133.61 o 
  -8   7   5        7.67     -133.28    133.28 o 
  -7   7   5    13607.34    12837.41    369.49 o 
  -5   7   5     4894.22     4599.77    187.84 o 
  -3   7   5    13414.26    12473.03    433.99 o 
  -2   7   5      182.65       62.86     84.25 o 
  -1   7   5    17602.36    17974.71    743.90 o 
   0   7   5     3282.74     3367.96    145.95 o 
   1   7   5     1750.92     1892.12     67.82 o 
   2   7   5      153.90      107.28     88.20 o 
   3   7   5    31539.53    30755.41    579.32 o 
   4   7   5        7.94      162.89     95.43 o 
   5   7   5     1618.71     1547.36    112.59 o 
   6   7   5     1475.12     1413.59    117.20 o 
   7   7   5     4415.62     3953.11    152.85 o 
   8   7   5      179.32       29.62    112.55 o 
   9   7   5     6522.57     6710.18    204.97 o 
  10   7   5      305.63      359.37    187.26 o 
  11   7   5      448.58      430.80    210.63 o 
 -12   8   5      924.10     1083.83    277.46 o 
 -11   8   5      246.02      117.16    237.93 o 
 -10   8   5       11.38     -195.47    211.93 o 
  -9   8   5     4295.87     3958.79    219.69 o 
  -8   8   5     4094.00     3920.96    150.86 o 
  -7   8   5       26.48       95.10    126.37 o 
  -6   8   5     7491.01     7713.93    319.16 o 
  -5   8   5     8961.86     9220.67    360.57 o 
  -4   8   5      802.38      778.45    110.60 o 
  -3   8   5     9045.53     8695.98    373.55 o 
  -2   8   5     7877.86     7673.33    373.13 o 
  -1   8   5     4050.69     4153.61    209.41 o 
   0   8   5     1314.48     1271.98    229.96 o 
   1   8   5    14658.30    15049.25    319.34 o 
   2   8   5    16151.35    16331.97    456.09 o 
   3   8   5      673.22      877.83    107.63 o 
   4   8   5     7324.36     7047.21    319.20 o 
   5   8   5     7319.80     6522.39    298.39 o 
   6   8   5        6.67     -107.94    107.94 o 
   7   8   5     1498.67     1265.74    121.47 o 
   8   8   5     3893.55     4226.63    185.10 o 
   9   8   5     1316.91     1057.61    180.38 o 
  10   8   5      288.13      287.63    187.26 o 
  11   8   5     2210.19     2337.40    228.47 o 
 -11   9   5      151.85     -248.13    248.13 o 
 -10   9   5     5877.01     6286.02    255.33 o 
  -9   9   5       47.66     -193.50    193.50 o 
  -8   9   5     3652.39     3587.50    142.93 o 
  -7   9   5     2858.04     2876.39    139.29 o 
  -6   9   5     4845.44     4975.65    178.90 o 
  -5   9   5     2180.51     2160.96    127.43 o 
  -4   9   5    12854.69    13644.13    387.04 o 
  -3   9   5      391.21      216.89    107.29 o 
  -2   9   5      210.41      267.23     98.07 o 
  -1   9   5      535.51      836.28    304.78 o 
   0   9   5    27401.79    27850.90    387.27 o 
   1   9   5       95.93      128.67    101.36 o 
   2   9   5    11662.07    12237.42    397.89 o 
   3   9   5     4744.86     4542.03    170.03 o 
   4   9   5     1019.28     1171.50    112.25 o 
   5   9   5      244.38      167.18    109.59 o 
   6   9   5    10587.58    10437.17    269.20 o 
   7   9   5      251.45       37.19    112.22 o 
   8   9   5      172.05      250.11    159.94 o 
   9   9   5      414.51      125.72    177.72 o 
  10   9   5     2957.36     2958.09    214.02 o 
  11   9   5      367.40      486.41    219.18 o 
 -11  10   5      192.49      529.17    247.47 o 
 -10  10   5      238.52       41.14    219.50 o 
  -9  10   5       49.96        2.63    191.52 o 
  -8  10   5     4363.57     4385.38    208.17 o 
  -7  10   5      305.77      200.75    123.41 o 
  -6  10   5    16995.69    16314.34    329.07 o 
  -5  10   5     1321.91     1428.99    127.39 o 
  -4  10   5      481.19      378.49    117.82 o 
  -3  10   5      521.54      341.96    109.27 o 
  -2  10   5    12651.45    12705.98    370.85 o 
  -1  10   5       47.19      -74.51     74.51 o 
   0  10   5     1941.89     1646.79     96.80 o 
   1  10   5      173.01      165.91     75.43 o 
   2  10   5    15365.73    15456.73    391.26 o 
   3  10   5       23.97       -0.66    105.31 o 
   4  10   5     9041.63     8353.53    295.20 o 
   5  10   5       11.08       31.92    106.95 o 
   6  10   5       41.21       19.42    109.58 o 
   7  10   5      567.13      776.72    163.57 o 
   8  10   5     5318.96     5734.82    207.22 o 
   9  10   5       32.30      -78.32    181.98 o 
 -10  11   5     2071.80     1792.19    240.98 o 
  -9  11   5       33.18      265.24    200.74 o 
  -8  11   5     1635.79     1627.17    191.59 o 
  -7  11   5     2099.09     1691.89    185.02 o 
  -6  11   5     1233.81     1369.01    123.11 o 
  -5  11   5       32.87      -53.97    118.14 o 
  -4  11   5     9489.14     8761.25    290.26 o 
  -3  11   5     3970.86     3666.97    149.22 o 
  -2  11   5       64.36      179.02    106.29 o 
  -1  11   5     4836.90     5239.32    424.89 o 
   0  11   5     8841.85     8918.37    226.45 o 
   1  11   5       69.34      213.61     76.30 o 
   2  11   5     2280.29     2640.08    124.79 o 
   3  11   5     2809.31     2844.88    123.49 o 
   4  11   5     1696.54     1776.42    118.85 o 
   5  11   5      996.55     1118.13    114.87 o 
   6  11   5     6426.12     6658.01    200.36 o 
   7  11   5     3217.90     3346.65    184.74 o 
   8  11   5       85.11      295.19    178.03 o 
   9  11   5     1639.92     1760.45    197.84 o 
  10  11   5     1554.44     1244.92    222.52 o 
 -10  12   5      124.34      388.65    232.00 o 
  -9  12   5     3370.27     3207.59    231.49 o 
  -8  12   5      104.08     -187.91    187.91 o 
  -7  12   5        1.87       48.70    175.07 o 
  -6  12   5     2703.03     2692.10    179.12 o 
  -5  12   5     7329.21     7198.18    226.78 o 
  -4  12   5      198.69      107.61    117.16 o 
  -3  12   5     3563.96     3132.85    128.12 o 
  -2  12   5     3330.63     3066.20    137.01 o 
  -1  12   5     2956.83     2924.31     91.11 o 
   0  12   5      869.84      844.33     82.42 o 
   1  12   5     8821.51     8948.75    200.71 o 
   2  12   5     2881.05     2619.63    123.49 o 
   3  12   5      102.47      213.58    107.94 o 
   4  12   5     1099.69     1054.30    114.55 o 
   5  12   5     8583.27     8665.70    211.33 o 
   7  12   5     3736.10     3494.46    198.91 o 
   8  12   5      632.70      298.18    184.31 o 
   9  12   5      640.80      559.83    203.39 o 
  -9  13   5      138.74     -110.24    223.12 o 
  -8  13   5        5.22      -71.08    201.72 o 
  -7  13   5     4313.69     4295.51    218.04 o 
  -6  13   5        3.56       14.81    167.83 o 
  -5  13   5      132.05      114.19    164.21 o 
  -4  13   5      176.63     -103.99    115.84 o 
  -3  13   5     8284.80     8073.87    228.81 o 
  -2  13   5      502.37      388.69    112.89 o 
  -1  13   5    12633.87    12766.29    201.94 o 
   0  13   5       19.32       35.08     78.15 o 
   1  13   5      137.21       74.15    149.57 o 
   2  13   5        0.72      -45.08    109.58 o 
   3  13   5     6469.97     6536.66    213.55 o 
   4  13   5       22.74       26.98    105.63 o 
   5  13   5      537.50      332.73    167.19 o 
   6  13   5       26.67      307.36    168.49 o 
   7  13   5     4831.84     4692.44    218.38 o 
   8  13   5      114.92      153.02    195.15 o 
   9  13   5     2484.97     2162.68    227.49 o 
  -9  14   5     2654.76     2623.01    250.88 o 
  -8  14   5     1364.87     1356.47    218.56 o 
  -7  14   5      108.89     -195.15    195.15 o 
  -6  14   5      480.26      488.07    182.00 o 
  -5  14   5     2185.18     2281.20    187.66 o 
  -4  14   5       47.86       53.97    166.51 o 
  -3  14   5     1959.94     2257.43    170.20 o 
  -2  14   5     2712.09     2479.75    124.79 o 
  -1  14   5     2481.40     2534.61     88.47 o 
   0  14   5        8.08        2.20     77.67 o 
   1  14   5     5419.00     5640.85    302.62 o 
   2  14   5     1279.09     1091.52    109.61 o 
   3  14   5       31.99      286.30    157.30 o 
   4  14   5     1688.16     1442.19    178.09 o 
   5  14   5     4739.47     4845.01    203.89 o 
   6  14   5       28.42       11.19    180.01 o 
   7  14   5     1650.74     1444.11    207.38 o 
   8  14   5      436.84      300.47    206.02 o 
  -8  15   5      565.88      794.14    226.43 o 
  -7  15   5      789.48     1141.08    212.94 o 
  -6  15   5     1151.13      845.26    198.48 o 
  -5  15   5       16.04      280.37    178.03 o 
  -4  15   5     4717.28     4681.94    210.48 o 
  -3  15   5     1629.68     1863.86    184.67 o 
  -2  15   5       78.73      -65.49    164.87 o 
  -1  15   5     2659.64     2779.66    129.53 o 
   0  15   5     4919.13     4809.39    165.86 o 
   1  15   5       13.59      -93.97    113.58 o 
   2  15   5     1683.02     1953.09    178.75 o 
   3  15   5     1032.50      676.72    176.09 o 
   4  15   5     1257.14     1226.45    184.00 o 
   5  15   5        5.26       38.50    180.66 o 
   6  15   5     1839.30     1646.61    209.04 o 
   7  15   5     1568.46     1608.99    216.27 o 
  -7  16   5       96.31     -183.30    228.05 o 
  -6  16   5     2333.66     2532.68    225.51 o 
  -5  16   5       15.18      196.13    195.14 o 
  -4  16   5       20.59       72.73    185.27 o 
  -2  16   5     4431.78     4328.87    211.12 o 
  -1  16   5       39.97     -127.52    127.52 o 
   0  16   5      167.95      205.66    153.52 o 
   1  16   5        8.27        3.77    153.19 o 
   2  16   5     3532.12     3469.24    204.83 o 
   3  16   5       40.86      284.00    183.96 o 
   4  16   5     4516.51     4589.31    220.67 o 
   5  16   5      103.38     -102.02    196.46 o 
   6  16   5        7.35      256.35    198.10 o 
  -5  17   5       98.06       87.21    208.97 o 
  -4  17   5     2684.33     3166.97    224.87 o 
  -3  17   5      414.68      122.10    195.16 o 
  -2  17   5       85.93       79.31    188.56 o 
  -1  17   5      407.82      311.20    133.78 o 
   0  17   5     3030.74     2865.50    149.93 o 
   1  17   5      107.22      -25.90    131.93 o 
   2  17   5     1698.92     1874.37    205.74 o 
   3  17   5      463.82      379.79    197.46 o 
   4  17   5      425.90      342.60    203.39 o 
   5  17   5      185.54      612.43    204.03 o 
  -3  18   5      407.75      376.82    205.69 o 
  -2  18   5      621.15      708.91    205.37 o 
  -1  18   5      448.83      207.45    202.23 o 
   0  18   5        9.15      -71.73    174.58 o 
   1  18   5     2207.64     2350.91    258.76 o 
   2  18   5     1237.91      890.03    217.90 o 
   3  18   5       28.83     -210.94    210.94 o 
 -12   0   6     4440.58     4758.56    291.81 o 
 -10   0   6      164.60      112.55    159.61 o 
  -8   0   6    17051.46    17746.35    542.38 o 
  -6   0   6    29601.24    28708.59    819.26 o 
  -4   0   6      875.45     1111.01    128.38 o 
  -2   0   6    17508.94    18064.66    806.06 o 
   0   0   6       27.17      -65.47     71.41 o 
   2   0   6    49105.67    41604.45   1088.33 o 
   4   0   6    27494.28    26302.41    708.73 o 
   6   0   6     1107.15      981.62    114.56 o 
   8   0   6     7732.77     7666.64    273.64 o 
  10   0   6       10.18       58.25    298.47 o 
  12   0   6     3954.18     4217.56    394.52 o 
 -13   1   6      652.94      469.65    290.94 o 
 -12   1   6      111.94      -61.41    361.17 o 
 -11   1   6      684.30      608.97    171.48 o 
 -10   1   6     7149.08     7031.12    253.29 o 
  -9   1   6      141.05      282.02    112.06 o 
  -8   1   6      536.91      598.60    122.33 o 
  -7   1   6     3634.16     3408.02    421.98 o 
  -6   1   6    15232.31    15995.27    476.44 o 
  -5   1   6      170.32      186.59    100.97 o 
  -4   1   6    20920.11    19883.13    991.73 o 
  -3   1   6    13712.20    13519.44    392.74 o 
  -2   1   6       95.14       11.68     81.11 o 
  -1   1   6     1439.81     1845.42     76.10 o 
   0   1   6    45147.33    41369.59   2243.61 o 
   1   1   6     3169.59     2825.63    105.93 o 
   2   1   6     2512.59     2380.85     89.58 o 
   3   1   6     2992.99     2828.99     91.72 o 
   4   1   6     5463.04     4808.26    314.05 o 
   5   1   6      332.60      282.38     96.10 o 
   6   1   6    17221.06    16518.44    315.42 o 
   7   1   6     5061.98     4978.99    250.60 o 
   8   1   6      727.43      853.66    149.76 o 
   9   1   6     1447.00     1629.29    125.28 o 
  10   1   6     4748.57     4654.50    217.55 o 
  11   1   6      131.47      442.01    253.89 o 
  12   1   6     1037.14     1192.42    243.31 o 
 -13   2   6      226.94      409.06    286.31 o 
 -12   2   6     1391.03     1819.29    258.72 o 
 -11   2   6     1970.29     1438.31    250.86 o 
 -10   2   6      103.27      237.60    144.14 o 
  -9   2   6     7461.65     7841.42    333.28 o 
  -8   2   6     3314.25     3224.38    181.80 o 
  -7   2   6       86.06      185.60    153.68 o 
  -6   2   6     7946.09     7886.62    304.80 o 
  -5   2   6    16496.13    17001.67    669.08 o 
  -4   2   6     2860.03     3120.99    137.70 o 
  -3   2   6     5192.74     5497.67    210.73 o 
  -2   2   6    12317.07    13159.29    613.41 o 
  -1   2   6    19625.98    19204.72    993.32 o 
   0   2   6       20.34       23.21     59.54 o 
   1   2   6     8951.00     8368.73    445.87 o 
   2   2   6    14695.68    15859.39    726.09 o 
   3   2   6      183.36      161.59    105.64 o 
   4   2   6     5272.19     4894.39    211.65 o 
   5   2   6    14070.33    14106.49    436.95 o 
   6   2   6       44.08       96.75     99.71 o 
   7   2   6     2142.82     2148.10    128.74 o 
   8   2   6     1278.34     1397.36    141.22 o 
   9   2   6     3831.19     3764.54    166.98 o 
  11   2   6     2577.79     3011.58    291.71 o 
  12   2   6     1713.38     1910.89    322.93 o 
 -13   3   6     3030.85     3122.01    302.92 o 
 -12   3   6      233.62      -57.92    258.34 o 
 -11   3   6     3735.98     3559.67    264.78 o 
 -10   3   6      538.59      646.05    218.86 o 
  -9   3   6     1052.02     1145.80    159.31 o 
  -8   3   6       27.06     -161.58    161.58 o 
  -7   3   6    13944.50    14553.22    542.07 o 
  -5   3   6      231.48      362.01    130.32 o 
  -4   3   6     1847.81     1916.17    122.83 o 
  -3   3   6    36652.70    36316.31    825.78 o 
  -2   3   6      440.35      488.11     87.88 o 
  -1   3   6    31038.65    32352.97   1609.14 o 
   0   3   6       10.31      -41.61     56.74 o 
   1   3   6      767.48      763.34     85.75 o 
   2   3   6     1746.09     1690.01    100.77 o 
   3   3   6    16186.16    16186.52    544.89 o 
   4   3   6     1715.93     1939.71    100.10 o 
   5   3   6       43.78     -104.32    104.32 o 
   6   3   6      185.91      226.75    105.31 o 
   7   3   6    14369.04    13467.14    338.21 o 
   8   3   6       62.02       86.88    122.09 o 
   9   3   6     4858.95     4802.73    214.79 o 
  10   3   6       38.03      -77.99    201.40 o 
  11   3   6      843.88      656.94    240.27 o 
  12   3   6       30.41        7.90    265.57 o 
 -12   4   6      412.07      390.32    264.60 o 
 -11   4   6     3520.20     3597.36    272.34 o 
 -10   4   6       24.12     -227.39    227.39 o 
  -9   4   6     9795.53    10342.24    342.34 o 
  -8   4   6     3286.09     3413.64    184.43 o 
  -7   4   6      114.56      108.93    155.33 o 
  -6   4   6       85.60     -139.53    139.53 o 
  -5   4   6     8568.65     8757.09    312.15 o 
  -4   4   6      447.85      396.60    106.31 o 
  -3   4   6     6238.69     6257.14    244.74 o 
  -2   4   6     8270.60     8146.99    302.43 o 
  -1   4   6    22950.08    24076.79   1083.58 o 
   0   4   6     2455.68     2986.79    213.62 o 
   1   4   6    24358.30    23867.13    445.44 o 
   2   4   6     7547.67     7632.44    291.74 o 
   3   4   6      533.89      721.80     91.17 o 
   4   4   6     2544.30     2460.57    118.90 o 
   5   4   6    23853.29    24586.40    500.09 o 
   6   4   6      916.72     1001.96    110.60 o 
   7   4   6     1699.06     1722.14    116.54 o 
   8   4   6     2051.02     2264.14    124.45 o 
   9   4   6     3140.93     3179.07    126.12 o 
  10   4   6      155.14       70.10    187.91 o 
  11   4   6     2580.11     2476.21    234.09 o 
  12   4   6      135.63       38.50    250.10 o 
 -12   5   6      447.40      389.66    264.93 o 
 -11   5   6     1457.75     1793.33    255.44 o 
 -10   5   6     3802.19     3990.60    263.47 o 
  -8   5   6     1873.73     1870.33    163.30 o 
  -7   5   6     4905.54     4773.08    192.10 o 
  -6   5   6     4596.18     5215.03    226.04 o 
  -5   5   6       17.39       52.98    115.51 o 
  -4   5   6    10557.78    11127.76    465.94 o 
  -3   5   6    10116.35     9745.72    459.38 o 
  -2   5   6      908.26      836.47     90.86 o 
  -1   5   6     8974.00     9603.61    394.27 o 
   0   5   6    15782.95    16257.19    376.97 o 
   1   5   6      784.52      815.83    114.72 o 
   2   5   6     6245.61     7359.16    266.82 o 
   3   5   6    10577.44    10304.00    417.76 o 
   4   5   6    14578.68    15324.19    435.69 o 
   5   5   6      216.95       84.91    105.97 o 
   6   5   6     4431.45     4328.50    162.10 o 
   7   5   6     8788.94     8540.17    279.33 o 
   8   5   6       18.03       91.81    112.54 o 
   9   5   6     2165.05     2129.78    177.45 o 
  10   5   6     3934.60     3797.58    213.08 o 
  11   5   6      209.81      402.81    211.28 o 
  12   5   6      437.81      498.92    248.47 o 
 -12   6   6     3254.45     3137.33    309.52 o 
 -10   6   6      511.47      475.24    230.71 o 
  -9   6   6     1795.71     1770.14    154.07 o 
  -8   6   6     9106.83     9385.20    317.58 o 
  -7   6   6       22.62      -23.04    137.88 o 
  -6   6   6     3327.97     3441.30    154.48 o 
  -5   6   6       40.63       71.41    117.15 o 
  -4   6   6     5597.76     5657.83    203.73 o 
  -3   6   6     1633.14     2138.52    105.69 o 
  -2   6   6    28896.86    29493.38    631.18 o 
  -1   6   6     1396.27     1541.11     95.97 o 
   0   6   6      182.04       44.98     60.20 o 
   1   6   6     2079.75     1983.99     87.27 o 
   2   6   6    25436.78    23655.13    566.54 o 
   3   6   6       38.36       74.37     93.13 o 
   4   6   6     7708.08     8314.05    366.77 o 
   5   6   6      460.35      500.59    107.62 o 
   6   6   6     3797.47     3804.88    148.89 o 
   7   6   6       55.69      250.10    112.22 o 
   8   6   6    11846.35    11706.51    247.79 o 
   9   6   6       88.31     -122.75    164.87 o 
  11   6   6        6.81       21.39    206.99 o 
 -12   7   6      125.28      512.06    273.80 o 
 -11   7   6       20.52       57.92    240.89 o 
 -10   7   6     4175.50     4609.32    257.23 o 
  -9   7   6     1061.95     1019.71    208.02 o 
  -8   7   6     1829.24     1983.52    145.18 o 
  -7   7   6      668.67      844.22    135.93 o 
  -6   7   6    11296.52    11134.36    372.62 o 
  -5   7   6      642.05      779.72    119.81 o 
  -4   7   6    19207.13    19146.04    493.77 o 
  -3   7   6      826.45      696.84    105.00 o 
  -2   7   6      997.41      839.09     97.77 o 
  -1   7   6      199.00      979.83    478.51 o 
   0   7   6    29514.07    30020.06    970.00 o 
   1   7   6     1604.21     1699.79     69.35 o 
   2   7   6     7595.31     8703.21    392.87 o 
   3   7   6     4381.89     4292.20    182.88 o 
   4   7   6    10749.42    10756.23    365.73 o 
   5   7   6      959.42     1329.15    110.60 o 
   6   7   6     8612.51     8505.68    273.06 o 
   7   7   6      139.22     -113.54    113.54 o 
   8   7   6       71.38       90.50    107.61 o 
   9   7   6       66.59     -124.06    170.46 o 
  10   7   6     5758.68     6116.14    225.34 o 
  11   7   6      149.03      223.45    209.96 o 
 -11   8   6     1059.88     1068.07    255.09 o 
 -10   8   6      412.09      -93.14    228.73 o 
  -9   8   6     1332.34     1597.46    203.76 o 
  -8   8   6     5094.91     5194.74    233.91 o 
  -7   8   6      219.34      348.84    128.35 o 
  -6   8   6     3193.84     3133.01    146.23 o 
  -5   8   6    11208.00    11519.19    374.94 o 
  -4   8   6      506.70      403.83    115.19 o 
  -3   8   6      756.64      641.51    108.62 o 
  -2   8   6    10651.16    10584.31    390.23 o 
  -1   8   6     2113.68     2133.05     78.40 o 
   0   8   6       77.17      102.78     97.74 o 
   1   8   6     9322.75     9735.78    274.28 o 
   2   8   6    12410.53    11866.53    413.85 o 
   3   8   6      228.83      498.91    106.30 o 
   4   8   6     5077.20     4759.02    181.90 o 
   5   8   6     6459.36     6519.49    274.24 o 
   6   8   6      796.36      950.88    110.92 o 
   7   8   6     1376.05     1496.45    116.86 o 
   8   8   6     4405.62     4301.11    189.73 o 
   9   8   6     1797.31     2241.49    186.98 o 
  10   8   6       32.56     -192.51    192.51 o 
  11   8   6     1520.53     1401.27    227.46 o 
 -11   9   6     1139.11     1432.77    262.00 o 
 -10   9   6       55.69      426.16    220.81 o 
  -9   9   6     2284.91     2374.74    210.71 o 
  -8   9   6      347.59      545.32    181.66 o 
  -7   9   6     9081.14     9250.26    265.45 o 
  -6   9   6      337.07       65.49    124.07 o 
  -5   9   6     1167.53      955.92    126.73 o 
  -4   9   6      880.27      523.35    125.74 o 
  -3   9   6     7339.50     7629.92    320.51 o 
  -2   9   6        0.30      -88.85    101.36 o 
  -1   9   6     4888.25     4961.09    138.90 o 
   0   9   6      219.59      189.61     74.19 o 
   1   9   6     8984.28     8955.32    332.73 o 
   2   9   6       89.79      132.29    108.27 o 
   3   9   6    19045.98    18965.08    412.78 o 
   4   9   6     1847.21     2034.99    118.85 o 
   5   9   6     1774.80     1809.06    120.16 o 
   6   9   6      864.79      920.61    113.88 o 
   7   9   6     5041.76     5408.72    187.78 o 
   8   9   6      344.10      548.28    167.18 o 
   9   9   6     1623.52     1508.97    193.23 o 
  10   9   6      725.18      695.76    203.40 o 
 -11  10   6     1101.70      974.59    260.35 o 
 -10  10   6        8.16       99.05    226.41 o 
  -9  10   6     3118.40     2687.26    225.89 o 
  -8  10   6        9.98     -184.94    184.94 o 
  -7  10   6       51.86      -23.69    121.76 o 
  -6  10   6       41.94      -33.24    121.10 o 
  -5  10   6    19892.85    19942.05    361.73 o 
  -4  10   6     1672.00     1618.75    126.09 o 
  -3  10   6     1654.29     1609.88    119.51 o 
  -2  10   6     1649.05     1574.67    116.22 o 
  -1  10   6     6083.63     6145.28    178.46 o 
   0  10   6      456.59      438.66    127.37 o 
   1  10   6    12179.77    12400.56    608.80 o 
   2  10   6       43.55     -112.87    112.87 o 
   3  10   6      322.66      570.34    111.90 o 
   4  10   6        4.00     -110.57    110.57 o 
   5  10   6    10887.27    10373.34    260.30 o 
   6  10   6      248.70      392.61    110.58 o 
   7  10   6     2766.82     2897.90    178.79 o 
   8  10   6      801.14      933.74    177.73 o 
   9  10   6     2601.11     2635.90    206.10 o 
  10  10   6      462.15      365.96    209.31 o 
 -10  11   6     1763.09     1745.66    248.20 o 
  -9  11   6      729.93      440.70    217.88 o 
  -8  11   6      461.50      394.60    191.54 o 
  -7  11   6     4738.72     4446.97    207.53 o 
  -6  11   6     1455.17     1380.59    127.72 o 
  -5  11   6     1061.58     1027.30    122.78 o 
  -4  11   6     3153.91     3033.41    133.05 o 
  -3  11   6     8149.93     8803.60    275.66 o 
  -2  11   6      108.78       82.60    109.91 o 
  -1  11   6     4469.71     4696.59    250.22 o 
   0  11   6     6561.04     6565.00    206.52 o 
   1  11   6     2988.04     3230.71    117.08 o 
   2  11   6     1399.79     1560.69    121.80 o 
   3  11   6     7805.45     7499.22    265.07 o 
   4  11   6     1088.19     1166.54    116.85 o 
   5  11   6      453.81      520.32    112.23 o 
   6  11   6     2558.94     2434.19    178.79 o 
   7  11   6     3467.88     3500.89    195.94 o 
   8  11   6        0.93       51.67    179.02 o 
   9  11   6      933.84     1196.40    200.77 o 
 -10  12   6       36.28       -9.54    245.49 o 
  -9  12   6      408.70      365.63    221.81 o 
  -8  12   6     2005.59     1984.12    212.67 o 
  -7  12   6       78.10      245.17    176.72 o 
  -6  12   6     2534.44     2164.18    185.70 o 
  -5  12   6     2708.83     2714.52    128.75 o 
  -4  12   6     3697.37     3569.19    137.01 o 
  -3  12   6      240.38      361.68    111.56 o 
  -2  12   6    11595.45    11839.73    280.15 o 
  -1  12   6      827.71      737.63     83.83 o 
   0  12   6     1651.00     1487.29    181.72 o 
   1  12   6     2533.98     2676.48    126.77 o 
   2  12   6     4376.41     4349.92    149.22 o 
   3  12   6      137.05      102.02    109.26 o 
   4  12   6     3535.48     3780.43    132.72 o 
   5  12   6     1474.46     1313.10    168.21 o 
   6  12   6     2039.30     2135.62    180.08 o 
   7  12   6      258.27      391.95    179.69 o 
   8  12   6     4242.00     4398.69    217.69 o 
   9  12   6      629.20      455.17    206.68 o 
  -9  13   6       33.99     -228.05    228.05 o 
  -8  13   6     1028.45     1420.90    215.92 o 
  -7  13   6      235.17        9.87    196.14 o 
  -6  13   6     1558.48     1472.10    187.63 o 
  -5  13   6       61.44      101.36    163.88 o 
  -4  13   6     5099.22     4948.51    195.69 o 
  -3  13   6       13.51     -115.51    115.51 o 
  -2  13   6      367.98      371.23    112.88 o 
  -1  13   6      271.98      229.88     86.22 o 
   0  13   6    13550.45    13632.90    405.68 o 
   1  13   6        5.28      -78.62     78.62 o 
   2  13   6     2670.74     2791.24    128.42 o 
   3  13   6       34.38      -41.13    106.95 o 
   4  13   6     5299.75     5290.25    195.69 o 
   5  13   6        0.46      202.05    168.16 o 
   6  13   6     4010.07     4010.68    204.19 o 
   7  13   6       20.33     -163.88    189.88 o 
   8  13   6       23.21      256.02    199.42 o 
  -8  14   6     1838.55     2039.98    231.42 o 
  -7  14   6      254.13      439.34    201.40 o 
  -6  14   6     1943.26     1675.31    201.80 o 
  -5  14   6     1147.71      953.89    184.98 o 
  -4  14   6     1623.30     1328.60    184.02 o 
  -3  14   6      492.31      501.89    165.87 o 
  -2  14   6     8759.99     8716.43    217.60 o 
  -1  14   6     1519.66     1557.28    121.82 o 
   0  14   6     1127.43     1220.11    116.95 o 
   1  14   6      885.59      833.64    116.21 o 
   2  14   6     3044.97     2985.67    182.76 o 
   3  14   6       31.91     -164.54    164.54 o 
   4  14   6     1402.17     1678.77    176.11 o 
   5  14   6     1286.63     1367.66    187.62 o 
   6  14   6     1681.27     1827.29    200.47 o 
   7  14   6      245.25      394.25    200.75 o 
  -7  15   6     2792.60     2452.22    238.70 o 
  -6  15   6       62.94      197.12    198.76 o 
  -5  15   6       40.20      177.70    186.26 o 
  -4  15   6     1045.14     1113.83    190.90 o 
  -3  15   6     3034.49     3021.46    192.96 o 
  -2  15   6        0.24     -170.79    170.79 o 
  -1  15   6     1462.17     1456.69    129.89 o 
   0  15   6     2288.45     2316.50    130.77 o 
   1  15   6      731.54      667.08    122.62 o 
   2  15   6      355.54      410.06    175.74 o 
   3  15   6     4376.89     4260.98    208.16 o 
   4  15   6      749.17      652.98    189.91 o 
   5  15   6      235.21      214.24    191.20 o 
   6  15   6      713.19      881.06    203.07 o 
   7  15   6      684.08      781.98    217.88 o 
  -6  16   6       49.75      229.70    215.88 o 
  -5  16   6     3544.15     3959.44    228.20 o 
  -4  16   6       39.10     -131.30    193.50 o 
  -3  16   6     1546.94     1230.79    197.18 o 
  -2  16   6      113.62      -17.77    185.93 o 
  -1  16   6     2261.57     2544.70    241.49 o 
   0  16   6       70.53        6.56    222.95 o 
   1  16   6     3090.41     2839.01    144.90 o 
   2  16   6      119.59      -58.58    186.59 o 
   3  16   6       56.36      148.74    190.21 o 
   4  16   6        1.78     -156.97    195.80 o 
   5  16   6     3053.38     2806.63    225.87 o 
  -5  17   6      248.54      131.31    218.52 o 
  -4  17   6      203.09      107.28    207.33 o 
  -3  17   6     1441.27     1505.93    207.04 o 
  -2  17   6       64.59      -72.40    192.84 o 
  -1  17   6      907.39      825.11    144.42 o 
   0  17   6      367.87      596.55    135.68 o 
   1  17   6     1089.73      693.15    144.06 o 
   2  17   6       73.56       10.20    200.08 o 
   3  17   6     4796.82     5230.69    235.50 o 
   4  17   6      181.09       23.69    212.59 o 
  -2  18   6     1432.67     1450.29    217.58 o 
  -1  18   6      404.93      243.00    152.93 o 
   0  18   6       43.27      -60.20    147.18 o 
   1  18   6     1209.84     1489.51    155.80 o 
   2  18   6     1414.49      925.27    224.82 o 
 -13   0   7      727.66      884.67    287.98 o 
 -11   0   7     2283.17     2037.92    251.86 o 
  -9   0   7     1428.14     1393.77    167.56 o 
  -7   0   7     3886.02     3726.08    200.95 o 
  -5   0   7    43576.01    42339.36    947.21 o 
  -3   0   7     2971.55     2433.62    146.60 o 
  -1   0   7    15733.82    13948.51   2122.69 o 
   1   0   7    18646.69    14991.96    765.73 o 
   3   0   7    12161.06    13397.82    643.47 o 
   5   0   7    31023.87    29812.04    622.03 o 
   7   0   7     3718.77     3285.28    153.49 o 
   9   0   7     5664.84     5747.78    293.24 o 
  11   0   7     2440.61     2680.92    349.97 o 
 -13   1   7     2103.80     2264.37    214.95 o 
 -12   1   7      219.26       61.87    188.25 o 
 -11   1   7     1884.96     1561.37    181.44 o 
 -10   1   7     1972.74     1739.08    170.63 o 
  -9   1   7     6040.18     5549.41    242.87 o 
  -8   1   7      825.37      935.21    119.09 o 
  -7   1   7     8104.45     7985.61    212.66 o 
  -6   1   7     4109.27     4093.35    212.67 o 
  -5   1   7     1122.55     1166.06    108.04 o 
  -4   1   7     3558.18     3823.39    368.20 o 
  -3   1   7    21290.99    19447.71    705.69 o 
  -2   1   7     1483.13     1414.25    296.18 o 
  -1   1   7    12140.91    11426.34    372.94 o 
   0   1   7     7578.85     7070.94    260.77 o 
   1   1   7    17210.35    15834.98    712.70 o 
   2   1   7     2424.08     2103.39    117.26 o 
   3   1   7    26636.06    24310.14   1793.61 o 
   4   1   7     2024.84     1883.10    195.27 o 
   5   1   7      484.14      264.84    296.71 o 
   6   1   7     2581.10     2526.21    103.19 o 
   7   1   7     9752.61     9990.62    261.26 o 
   8   1   7      582.08      729.36    128.03 o 
   9   1   7      945.89     1012.53    362.88 o 
  10   1   7     1790.36     2046.94    190.85 o 
  11   1   7     2304.37     2341.50    227.54 o 
  12   1   7       84.69      325.90    413.49 o 
 -12   2   7     2357.19     2520.53    276.22 o 
 -11   2   7      917.88      826.13    240.60 o 
 -10   2   7       15.74        3.29    216.86 o 
  -9   2   7      964.21     1090.14    156.68 o 
  -8   2   7     8868.82     8593.41    378.60 o 
  -7   2   7      256.05       71.09    161.26 o 
  -6   2   7     4764.52     4715.57    186.84 o 
  -5   2   7    15440.73    15736.04    621.00 o 
  -4   2   7    10612.84    11142.62    408.54 o 
  -3   2   7     1120.00     1251.67    122.14 o 
  -2   2   7    21751.36    23877.72    738.72 o 
  -1   2   7     1049.98     1029.54     77.84 o 
   0   2   7       14.01      136.16     70.91 o 
   1   2   7     9942.31    10009.62    307.07 o 
   2   2   7    14710.43    14264.00    689.54 o 
   3   2   7     2537.98     2793.03    154.80 o 
   4   2   7     6497.84     6921.63    282.60 o 
   5   2   7     6606.61     6730.11    252.89 o 
   6   2   7     4725.25     4517.38    187.15 o 
   7   2   7     1133.80     1178.10    114.88 o 
   8   2   7     7144.31     7554.85    250.18 o 
   9   2   7     1748.61     1569.30    201.47 o 
  10   2   7        2.26      299.79    229.37 o 
  11   2   7     1154.41     1500.59    284.71 o 
  12   2   7     1724.54     1593.89    338.07 o 
 -12   3   7     1218.21     1049.34    266.61 o 
 -11   3   7      530.04       42.46    240.91 o 
 -10   3   7     8360.64     9179.29    287.79 o 
  -9   3   7      281.80      314.62    154.02 o 
  -8   3   7     2240.53     2175.06    169.57 o 
  -7   3   7       42.40      198.44    155.98 o 
  -6   3   7    10021.44    11082.45    531.98 o 
  -5   3   7      525.45      358.75    148.44 o 
  -4   3   7     9743.12    10683.75    367.78 o 
  -3   3   7      107.36       32.58    108.27 o 
  -2   3   7     6134.36     6099.02    247.05 o 
  -1   3   7        8.73      655.62    212.58 o 
   0   3   7    38765.59    39412.88   2059.18 o 
   1   3   7      246.81      177.28     67.34 o 
   2   3   7     5160.00     5130.95    220.23 o 
   3   3   7     2335.76     2606.69    125.15 o 
   4   3   7    18702.14    19158.69    537.20 o 
   5   3   7      411.00      549.95    109.27 o 
   6   3   7     5429.98     5446.48    201.36 o 
   7   3   7       55.86       64.50    108.60 o 
   8   3   7     1229.20     1241.96    120.81 o 
   9   3   7       12.17      326.12    170.13 o 
  10   3   7     6790.24     7316.09    247.47 o 
  11   3   7      172.08      121.10    235.63 o 
  12   3   7      259.77     -287.30    287.30 o 
 -12   4   7     2487.46     2556.79    284.45 o 
 -11   4   7      667.76      624.67    244.54 o 
 -10   4   7        5.47      -16.45    218.18 o 
  -9   4   7      821.99      950.88    157.99 o 
  -8   4   7     8688.88     9429.76    368.01 o 
  -7   4   7      486.34      521.32    167.19 o 
  -6   4   7     4745.38     5042.15    222.42 o 
  -5   4   7      192.71       95.44    133.61 o 
  -4   4   7     8890.78     9048.39    329.69 o 
  -3   4   7      486.15      545.70    108.94 o 
  -2   4   7    31562.49    32556.24    719.84 o 
  -1   4   7    10636.00    11636.12    530.91 o 
   0   4   7      959.56      963.04     88.06 o 
   1   4   7      413.34      383.05    216.07 o 
   2   4   7    18964.71    18677.01    594.89 o 
   3   4   7      943.74     1113.28    109.29 o 
   4   4   7     3752.85     4073.00    154.84 o 
   5   4   7     2454.71     2473.40    121.18 o 
   6   4   7     8803.14     8376.98    314.33 o 
   7   4   7       51.00      306.37    110.24 o 
   8   4   7     7220.52     7484.80    221.50 o 
   9   4   7      715.56      714.20    171.15 o 
  10   4   7      111.90      264.25    187.25 o 
  11   4   7      330.38      233.00    224.12 o 
 -12   5   7      663.22      876.77    268.56 o 
 -11   5   7      142.98      359.03    239.57 o 
 -10   5   7     3947.54     4261.71    268.42 o 
  -9   5   7     1738.85     1745.10    173.16 o 
  -8   5   7     2092.61     2447.88    165.94 o 
  -7   5   7     8337.42     7881.67    375.93 o 
  -6   5   7     2545.66     2412.47    160.70 o 
  -5   5   7     1438.65     1444.26    136.29 o 
  -4   5   7     5334.04     5655.59    214.25 o 
  -3   5   7    17580.62    18409.86    556.02 o 
  -2   5   7      616.72      700.42     98.41 o 
  -1   5   7     2724.71     3128.09     95.19 o 
   0   5   7    17745.69    18744.57    809.09 o 
   1   5   7     7023.16     7173.70    187.07 o 
   2   5   7     3895.54     3982.00    169.03 o 
   3   5   7     9738.38    10447.18    420.18 o 
   4   5   7     9066.73     9802.38    368.88 o 
   5   5   7      380.13      705.94    110.25 o 
   6   5   7     1502.94     1789.54    118.84 o 
   7   5   7     6623.05     6846.27    244.23 o 
   8   5   7      301.43      357.73    112.88 o 
   9   5   7     2452.97     2375.17    185.04 o 
  10   5   7     2440.68     2598.32    204.13 o 
  11   5   7      770.38      817.87    218.87 o 
 -12   6   7       39.19      154.01    273.47 o 
 -11   6   7     3702.43     3897.39    293.74 o 
 -10   6   7      155.86       20.73    246.82 o 
  -9   6   7     4836.19     4502.82    253.65 o 
  -8   6   7      529.34      656.59    149.09 o 
  -7   6   7     3735.63     4132.68    168.31 o 
  -6   6   7      424.13      411.06    142.84 o 
  -5   6   7    16291.98    16477.83    468.41 o 
  -4   6   7      728.93      696.48    118.82 o 
  -3   6   7      815.87      659.31    109.94 o 
  -2   6   7     5430.57     5539.17    210.32 o 
  -1   6   7    30687.73    32596.85    959.95 o 
   0   6   7       13.04      -28.43     67.46 o 
   1   6   7    12617.56    11934.34    314.72 o 
   2   6   7      463.42      382.44    104.33 o 
   3   6   7      711.75      914.37    109.61 o 
   4   6   7       32.43      -65.16    106.95 o 
   5   6   7    13872.49    13881.77    366.93 o 
   6   6   7     1291.64     1045.48    115.21 o 
   7   6   7      598.38      662.52    114.53 o 
   8   6   7     1634.42     1229.87    169.21 o 
   9   6   7     5194.47     5332.74    204.57 o 
  10   6   7      223.65      274.79    188.57 o 
  11   6   7     2082.58     2230.35    227.81 o 
 -12   7   7        6.49      -91.48    289.26 o 
 -11   7   7      902.49     1212.20    269.56 o 
 -10   7   7      238.48      148.09    232.67 o 
  -9   7   7     1403.38     1336.45    225.81 o 
  -8   7   7      476.71      547.31    144.15 o 
  -7   7   7    12088.73    11961.72    341.57 o 
  -6   7   7     1108.96     1007.91    138.58 o 
  -5   7   7      417.90      416.66    129.01 o 
  -4   7   7     1306.98     1144.95    124.11 o 
  -3   7   7    14986.54    15322.81    443.56 o 
  -2   7   7       89.62      209.96    100.70 o 
  -1   7   7     2212.77     2235.83    272.33 o 
   0   7   7       29.90      -25.49     71.73 o 
   1   7   7    10377.28    10400.13    283.93 o 
   2   7   7      343.29      280.40    109.92 o 
   3   7   7    15295.25    15659.38    423.37 o 
   4   7   7     1840.12     1997.17    120.17 o 
   5   7   7       17.70      -46.73    111.23 o 
   6   7   7     1074.30     1097.09    116.19 o 
   7   7   7     8748.54     9305.10    229.16 o 
   8   7   7      129.26      264.59    161.58 o 
   9   7   7     1821.76     1698.66    187.31 o 
  10   7   7       72.65      160.59    193.50 o 
  11   7   7     1775.97     1823.01    229.44 o 
 -11   8   7      848.91      332.09    271.53 o 
 -10   8   7      432.57      734.23    234.98 o 
  -9   8   7     1869.69     1515.32    221.88 o 
  -8   8   7     3562.66     3596.95    212.42 o 
  -7   8   7      987.61     1091.14    136.60 o 
  -6   8   7      626.56      642.13    132.97 o 
  -5   8   7     8751.25     9224.78    326.51 o 
  -4   8   7     3129.50     3194.39    138.66 o 
  -3   8   7     2178.59     2163.35    121.17 o 
  -2   8   7     5117.49     4789.17    182.58 o 
  -1   8   7     7765.63     8367.15    333.12 o 
   0   8   7        2.01      -27.01    101.03 o 
   1   8   7     3741.95     3844.52    109.33 o 
   2   8   7    17027.94    17502.89    436.78 o 
   3   8   7      866.81      972.98    114.87 o 
   4   8   7     2521.07     2552.33    128.09 o 
   5   8   7     7028.74     7159.12    256.79 o 
   6   8   7     1200.87     1235.04    114.22 o 
   7   8   7      405.26      453.84    109.92 o 
   8   8   7     1428.10     1000.36    178.41 o 
   9   8   7     2946.53     3035.18    200.52 o 
  10   8   7       82.82       96.42    197.45 o 
 -11   9   7       80.88      250.76    263.59 o 
 -10   9   7     3450.63     2936.31    267.06 o 
  -9   9   7       25.85      126.37    208.31 o 
  -8   9   7        8.58      -90.17    190.87 o 
  -7   9   7     2330.92     2294.85    141.91 o 
  -6   9   7     9573.96    10074.65    282.32 o 
  -5   9   7       12.62      -40.15    121.10 o 
  -4   9   7     9439.39     9676.30    323.93 o 
  -3   9   7     1425.29     1420.17    122.46 o 
  -2   9   7      777.69      520.71    112.90 o 
  -1   9   7      974.76     1032.20     83.65 o 
   0   9   7    11561.09    11815.18    351.41 o 
   1   9   7      550.39      693.00     78.16 o 
   2   9   7       19.02      196.13    122.42 o 
   3   9   7     3825.41     3730.12    147.90 o 
   4   9   7     8211.22     8423.85    281.93 o 
   5   9   7       90.21      -53.97    113.53 o 
   6   9   7     6925.84     6883.70    213.57 o 
   7   9   7      184.19      128.02    157.96 o 
   8   9   7      609.30      865.58    176.41 o 
   9   9   7       12.00     -188.56    188.56 o 
  10   9   7     1919.87     2140.08    216.61 o 
 -10  10   7      117.60       19.75    239.90 o 
  -9  10   7      118.10       89.84    209.96 o 
  -8  10   7     5105.50     5246.00    233.23 o 
  -7  10   7       42.65      137.88    177.37 o 
  -6  10   7     2744.67     2496.92    136.65 o 
  -5  10   7        5.40     -120.77    120.77 o 
  -4  10   7     4143.27     4028.32    157.13 o 
  -3  10   7      760.65      646.43    116.52 o 
  -2  10   7     5654.23     5664.68    276.49 o 
  -1  10   7     1680.93     1720.95     87.12 o 
   0  10   7       42.62       -7.93     80.89 o 
   1  10   7      943.22      946.23     83.16 o 
   2  10   7    13121.72    13370.46    340.06 o 
   3  10   7      231.28      309.35    112.88 o 
   4  10   7     1923.10     2094.20    123.13 o 
   5  10   7       36.60      -16.45    109.91 o 
   6  10   7     2924.22     3060.36    176.17 o 
   7  10   7        1.86      -12.18    169.15 o 
   8  10   7     3510.30     3170.20    208.12 o 
   9  10   7       73.23      243.52    189.88 o 
 -10  11   7     1815.93     1770.36    261.37 o 
  -9  11   7      775.29      651.01    222.49 o 
  -8  11   7       88.83     -138.21    201.07 o 
  -7  11   7     1007.43      791.92    191.89 o 
  -6  11   7     3685.25     3496.91    195.96 o 
  -5  11   7      116.66      277.09    118.14 o 
  -4  11   7     4127.28     4470.49    154.81 o 
  -3  11   7     5187.77     4795.28    238.87 o 
  -2  11   7     1572.62     1396.81    119.83 o 
  -1  11   7      787.36      529.76    102.03 o 
   0  11   7     6553.99     6790.99    190.20 o 
   1  11   7     2273.48     2394.18     92.85 o 
   2  11   7      168.84       60.55    118.47 o 
   3  11   7     1368.42     1326.27    120.15 o 
   4  11   7     3862.36     4171.70    201.24 o 
   5  11   7        4.64       49.36    155.65 o 
   6  11   7     3520.03     3865.53    192.98 o 
   7  11   7     3330.93     3353.87    199.88 o 
   8  11   7      595.36      763.55    192.53 o 
   9  11   7      672.05      976.82    204.38 o 
  -9  12   7     1807.47     1990.26    239.98 o 
  -8  12   7      687.65      577.61    212.94 o 
  -7  12   7      349.04      438.36    195.81 o 
  -6  12   7      660.70      884.68    179.37 o 
  -5  12   7     3834.22     3724.58    193.99 o 
  -4  12   7      850.31      885.05    120.46 o 
  -3  12   7       31.23      -50.68    112.87 o 
  -2  12   7     1331.12     1276.88    118.50 o 
  -1  12   7     8259.06     8527.64    403.89 o 
   0  12   7       41.44      -17.54     80.65 o 
   1  12   7     4798.94     4697.91    154.97 o 
   2  12   7     3479.24     3426.75    135.03 o 
   3  12   7     1121.38     1001.30    117.84 o 
   4  12   7      322.55      213.91    163.56 o 
   5  12   7     5052.32     5064.87    199.63 o 
   6  12   7      438.86      156.33    179.36 o 
   7  12   7       10.31       76.02    185.60 o 
   8  12   7      478.55      454.50    201.74 o 
  -9  13   7     1341.24     1281.74    250.16 o 
  -8  13   7       42.10        2.96    219.83 o 
  -7  13   7     2429.23     2749.08    219.27 o 
  -6  13   7       98.45      183.96    183.30 o 
  -5  13   7       39.81      -52.32    174.41 o 
  -4  13   7        0.43       39.16    168.16 o 
  -3  13   7     9617.90    10133.80    221.60 o 
  -2  13   7        4.37        7.57    110.90 o 
  -1  13   7     3442.56     3397.90    207.15 o 
   0  13   7       54.43      135.25     79.41 o 
   1  13   7     3065.71     3102.12     91.80 o 
   2  13   7       33.19      103.66    155.98 o 
   3  13   7     3927.96     4009.18    192.67 o 
   4  13   7       54.11       85.56    167.17 o 
   5  13   7      270.95       88.53    179.03 o 
   6  13   7       42.80      173.10    183.96 o 
   7  13   7     4071.53     4435.06    223.61 o 
   8  13   7      149.33       62.53    209.96 o 
  -8  14   7     1018.70      775.45    238.95 o 
  -7  14   7       97.87       93.13    210.28 o 
  -6  14   7      105.51     -195.15    195.15 o 
  -5  14   7     1473.83     1473.05    196.52 o 
  -4  14   7      749.79      706.31    179.05 o 
  -3  14   7      127.04      -41.46    171.45 o 
  -2  14   7     1851.82     1630.55    177.11 o 
  -1  14   7     4714.58     4855.22    143.90 o 
   0  14   7      127.61       26.52    115.98 o 
   1  14   7     3679.63     3591.32    135.23 o 
   2  14   7      935.67      866.96    174.12 o 
   3  14   7      470.18      425.87    174.10 o 
   4  14   7      828.06      916.30    184.31 o 
   5  14   7     2662.71     2765.34    204.13 o 
   6  14   7      135.84     -195.15    195.15 o 
   7  14   7       12.83     -207.32    207.32 o 
  -7  15   7      795.01     1066.69    229.40 o 
  -6  15   7     2159.29     2143.81    219.58 o 
  -5  15   7        1.54     -194.16    194.16 o 
  -4  15   7     1591.31     1681.12    198.82 o 
  -3  15   7     1572.79     1566.56    191.25 o 
  -2  15   7      565.78      290.61    178.71 o 
  -1  15   7      666.81      756.91    131.32 o 
   0  15   7     3384.19     3207.28    142.51 o 
   1  15   7      159.13      146.14    124.26 o 
   3  15   7      142.14      249.78    183.96 o 
   4  15   7     2752.73     2972.80    212.70 o 
   5  15   7      171.47        4.94    200.41 o 
   6  15   7     1299.49     1394.30    215.60 o 
  -6  16   7      797.20     1024.89    223.48 o 
  -5  16   7       17.47     -213.24    213.24 o 
  -4  16   7      811.24     1275.70    204.39 o 
  -3  16   7        2.39      146.77    190.21 o 
  -2  16   7     3205.35     2845.63    214.36 o 
  -1  16   7       73.15      105.40    134.49 o 
   0  16   7      270.32      219.03    133.41 o 
   1  16   7       55.31      118.38    136.90 o 
   2  16   7     3964.38     3826.10    222.95 o 
   3  16   7        6.27     -202.05    202.05 o 
   4  16   7     1755.99     2195.65    211.99 o 
   5  16   7        7.97     -108.60    208.64 o 
  -4  17   7     2031.29     2067.36    231.76 o 
  -3  17   7      244.50      131.97    208.32 o 
  -2  17   7       79.52     -126.04    205.68 o 
  -1  17   7      131.20      238.50    156.32 o 
   0  17   7     2154.35     2532.20    154.57 o 
   1  17   7      191.84       54.98    143.88 o 
   2  17   7      120.58      205.02    208.97 o 
   3  17   7      442.68      224.12    213.92 o 
 -12   0   8     3256.27     3159.74    285.81 o 
 -10   0   8     1001.56      852.16    233.36 o 
  -8   0   8     8802.62     8232.66    363.07 o 
  -6   0   8     1708.92     1667.56    179.43 o 
  -4   0   8    26064.95    25559.01    794.04 o 
  -2   0   8    18980.03    18292.84    713.97 o 
   0   0   8      136.09      137.85     87.89 o 
   2   0   8    35986.29    26965.76    866.08 o 
   4   0   8      635.60     1378.11    164.90 o 
   6   0   8    13230.01    12797.76    385.34 o 
   8   0   8     6222.07     6462.82    230.01 o 
  10   0   8      972.51     1438.67    279.77 o 
 -12   1   8      188.55      187.71    293.38 o 
 -11   1   8       39.37       62.00    169.87 o 
 -10   1   8     3227.47     3500.70    178.41 o 
  -9   1   8     1724.91     1643.32    114.64 o 
  -8   1   8      786.63      797.39    115.44 o 
  -7   1   8     2562.01     2360.52    219.80 o 
  -6   1   8    12774.32    12806.21    382.03 o 
  -5   1   8      496.86      533.49    112.04 o 
  -4   1   8     9738.98     9338.64    362.94 o 
  -3   1   8     4389.30     3942.78    212.08 o 
  -2   1   8    10504.57    10939.09    586.79 o 
  -1   1   8      201.51      537.36     76.81 o 
   0   1   8    16680.46    14726.29    792.07 o 
   1   1   8     4204.88     3887.15    200.42 o 
   2   1   8     1877.81     1388.16    154.77 o 
   3   1   8     3718.93     3491.72    337.21 o 
   4   1   8    22877.48    21680.42   1764.26 o 
   5   1   8       15.37      102.51    109.91 o 
   6   1   8     9010.97     8155.95    298.50 o 
   7   1   8     2310.59     2098.12    102.11 o 
   8   1   8     2916.11     2866.98    163.82 o 
   9   1   8      117.62      164.45    262.12 o 
  10   1   8     1620.27     1720.24    187.12 o 
  11   1   8      520.42      339.77    210.81 o 
 -12   2   8     1289.23     1471.66    279.45 o 
 -11   2   8     3333.47     2930.70    275.29 o 
 -10   2   8      433.57      732.92    221.49 o 
  -9   2   8     2478.54     2442.43    164.30 o 
  -8   2   8     1867.51     2115.91    162.31 o 
  -7   2   8     4856.35     5005.83    215.48 o 
  -6   2   8       30.13       91.48    154.67 o 
  -5   2   8     9849.32    11620.97    498.67 o 
  -4   2   8     8351.08     8588.38    335.55 o 
  -3   2   8        2.93      140.85    124.72 o 
  -2   2   8      390.90      260.01    125.40 o 
  -1   2   8    22762.29    22360.67    917.63 o 
   0   2   8      216.22      244.58     82.07 o 
   1   2   8     5526.19     4806.44    156.55 o 
   2   2   8    19738.40    18008.90    696.28 o 
   3   2   8     3313.52     3394.69    174.26 o 
   4   2   8      253.31      343.25    169.16 o 
   5   2   8    10252.58    12115.64    491.37 o 
   6   2   8     2865.62     2947.72    151.82 o 
   7   2   8        0.65       98.07    110.90 o 
   8   2   8     1128.86     1250.15    118.50 o 
   9   2   8     5774.99     5522.28    225.03 o 
  10   2   8      480.84      869.17    231.03 o 
  11   2   8     1361.92     1614.53    291.64 o 
 -12   3   8       93.29      212.92    261.95 o 
 -11   3   8      300.00      212.27    246.16 o 
 -10   3   8       99.15      114.85    223.12 o 
  -9   3   8     5716.93     5721.24    258.98 o 
  -8   3   8      727.35      615.81    156.01 o 
  -7   3   8     9003.66     9366.53    401.06 o 
  -6   3   8      923.96      686.95    166.55 o 
  -5   3   8     1175.09     1196.27    159.66 o 
  -4   3   8      953.48      962.17    142.20 o 
  -3   3   8    26671.20    28756.48    726.59 o 
  -2   3   8        5.77     -115.18    115.18 o 
  -1   3   8     2674.30     2644.85    498.36 o 
   0   3   8      226.36      501.50     80.84 o 
   1   3   8    23515.10    22954.39    611.33 o 
   2   3   8      213.29      257.03    143.82 o 
   3   3   8    15648.77    17228.23    618.01 o 
   4   3   8     1255.30     1138.69    139.58 o 
   5   3   8      999.51     1177.76    134.63 o 
   6   3   8      533.56      557.86    121.45 o 
   7   3   8     9707.32    10157.63    258.58 o 
   8   3   8      240.59      516.02    111.23 o 
   9   3   8     1369.23     1439.46    177.42 o 
  10   3   8       23.46      138.21    198.11 o 
  11   3   8     2297.77     2582.71    254.81 o 
 -12   4   8       19.19      266.22    261.62 o 
 -11   4   8     4732.61     4731.50    282.93 o 
 -10   4   8      120.37      324.81    230.36 o 
  -9   4   8     4819.92     5164.31    251.02 o 
  -8   4   8     1528.59     1444.17    164.93 o 
  -7   4   8     3003.05     2969.48    181.46 o 
  -6   4   8      142.53      -29.29    161.91 o 
  -5   4   8     8259.13     9071.61    441.00 o 
  -4   4   8     1016.93      784.43    138.25 o 
  -3   4   8        9.70      -89.51    117.15 o 
  -2   4   8     7251.41     7445.25    303.80 o 
  -1   4   8    34435.02    35445.73   1124.38 o 
   0   4   8     1396.69     1488.63     84.59 o 
   1   4   8    10186.46    10404.32    288.12 o 
   2   4   8       68.36      -55.94    124.39 o 
   3   4   8     3812.41     4030.53    163.74 o 
   4   4   8       78.08      231.35    120.44 o 
   5   4   8     9446.89     9678.83    349.69 o 
   6   4   8     1665.59     1673.39    121.48 o 
   7   4   8      267.51      216.88    112.55 o 
   8   4   8     1011.07     1136.22    113.56 o 
   9   4   8     5723.94     6214.63    209.54 o 
  10   4   8        1.17      -98.72    189.88 o 
  11   4   8     1714.09     1709.43    238.99 o 
 -12   5   8     1077.09     1196.76    277.14 o 
 -11   5   8       10.69     -253.72    253.72 o 
 -10   5   8     2753.61     2940.94    260.44 o 
  -9   5   8     2394.77     2781.13    246.93 o 
  -8   5   8      112.16      266.89    160.92 o 
  -7   5   8     3336.29     3731.77    178.83 o 
  -6   5   8     5461.48     5663.44    229.03 o 
  -5   5   8      665.52      880.11    144.16 o 
  -4   5   8     1030.71     1036.57    132.99 o 
  -3   5   8    15104.20    15528.37    510.09 o 
  -2   5   8     5258.73     5225.80    217.55 o 
  -1   5   8     1324.14     1478.16    221.73 o 
   0   5   8    10896.09    10923.78    329.02 o 
   1   5   8     6240.56     6154.71    168.39 o 
   2   5   8      825.77     1023.36    127.71 o 
   3   5   8     3044.49     3042.03    137.02 o 
   4   5   8     8760.83     9676.90    365.82 o 
   5   5   8     2178.63     2266.96    128.74 o 
   6   5   8     1014.68      795.25    118.50 o 
   7   5   8     5082.46     5400.44    210.52 o 
   8   5   8     1345.40     1383.51    170.18 o 
   9   5   8     1150.23     1433.79    182.35 o 
  10   5   8     3418.62     3541.86    218.98 o 
  11   5   8      659.91      821.15    223.14 o 
 -12   6   8     1554.40     1200.15    292.63 o 
 -11   6   8      263.11      291.25    259.98 o 
 -10   6   8      208.37      -18.10    250.44 o 
  -9   6   8     1210.11     1741.59    233.70 o 
  -8   6   8     9478.65     9380.87    304.37 o 
  -7   6   8       14.88       28.30    147.10 o 
  -6   6   8     1500.32     1279.60    154.72 o 
  -5   6   8      329.24      110.91    133.95 o 
  -4   6   8     6451.61     6922.33    250.55 o 
  -3   6   8      346.58      138.23    118.81 o 
  -2   6   8    10929.51    10788.42    421.61 o 
  -1   6   8     7482.86     7900.26    507.77 o 
   0   6   8     2969.92     2894.59    153.82 o 
   1   6   8      720.42      615.88    135.94 o 
   2   6   8    13634.13    13506.53    450.31 o 
   3   6   8      485.14      336.69    115.19 o 
   4   6   8     4176.92     4654.33    176.58 o 
   5   6   8      185.83      132.30    114.52 o 
   6   6   8     9019.18     9447.38    261.84 o 
   7   6   8      242.44      272.82    116.17 o 
   8   6   8     4324.03     4530.22    192.35 o 
   9   6   8      627.22      450.89    181.01 o 
  10   6   8      305.53      298.16    195.48 o 
  11   6   8       76.55     -194.16    216.21 o 
 -11   7   8       96.32       20.40    275.77 o 
 -10   7   8     3579.94     3779.12    278.59 o 
  -9   7   8      376.20      707.24    228.73 o 
  -8   7   8        1.31     -140.52    200.41 o 
  -7   7   8      119.26      129.66    140.85 o 
  -6   7   8    13896.29    13177.05    360.55 o 
  -5   7   8      649.61      671.76    133.96 o 
  -4   7   8     7138.43     7335.21    349.81 o 
  -3   7   8     1445.52     1670.41    123.12 o 
  -2   7   8     3876.09     3931.21    172.30 o 
  -1   7   8     1151.75     1167.94     87.74 o 
   0   7   8    16278.60    17052.70    325.74 o 
   1   7   8     1077.39     1286.20    206.56 o 
   2   7   8      403.44      574.96    126.38 o 
   3   7   8     1996.68     2113.47    127.42 o 
   4   7   8    12159.46    12166.25    339.01 o 
   5   7   8        1.30       37.19    114.19 o 
   6   7   8     3466.98     3663.23    131.74 o 
   7   7   8      108.80      172.11    155.00 o 
   8   7   8     1699.85     1467.21    181.71 o 
   9   7   8        9.32      261.95    179.35 o 
  10   7   8     3187.73     3588.07    222.59 o 
 -11   8   8     1286.84     1336.37    287.68 o 
 -10   8   8        4.28      139.20    249.11 o 
  -9   8   8      220.62      249.78    220.16 o 
  -8   8   8     3219.26     3536.02    225.90 o 
  -7   8   8      900.80      796.20    142.85 o 
  -6   8   8      634.41      506.85    133.30 o 
  -5   8   8     9643.25     9704.22    318.97 o 
  -4   8   8     3610.27     3391.95    147.89 o 
  -3   8   8      384.12      423.57    118.48 o 
  -2   8   8     8201.95     8646.23    339.37 o 
  -1   8   8     3008.64     2873.76    329.84 o 
   0   8   8     3021.18     3115.50     95.84 o 
   1   8   8     2415.16     2072.01    214.20 o 
   2   8   8     7569.12     7968.04    332.70 o 
   3   8   8     5963.27     5862.20    290.03 o 
   4   8   8     1888.53     1979.65    126.42 o 
   5   8   8     3374.54     3420.48    137.99 o 
   6   8   8     2704.04     2746.81    124.47 o 
   7   8   8      461.86      310.02    166.53 o 
   8   8   8     1246.45     1215.26    181.37 o 
   9   8   8      816.32      986.07    193.20 o 
  10   8   8      480.99      520.97    207.34 o 
 -10   9   8      174.64      433.74    248.13 o 
  -9   9   8     2550.67     2712.62    242.65 o 
  -8   9   8       55.92     -204.36    204.36 o 
  -7   9   8     3456.22     3365.33    210.44 o 
  -6   9   8      973.65     1002.26    133.63 o 
  -5   9   8     1026.06      756.40    132.98 o 
  -4   9   8     2498.60     2484.07    136.65 o 
  -3   9   8    11251.69    11217.28    336.28 o 
  -2   9   8      136.03       80.30    115.18 o 
  -1   9   8     3295.54     3397.68    167.48 o 
   0   9   8      257.96      128.02    111.56 o 
   1   9   8     8243.33     8182.78    223.45 o 
   2   9   8      861.11      875.86    122.11 o 
   3   9   8     4882.18     4935.12    175.61 o 
   4   9   8     2495.56     2219.61    128.74 o 
   5   9   8      398.91      316.93    115.85 o 
   6   9   8      335.52      300.14    159.28 o 
   7   9   8     6463.03     6450.88    214.51 o 
   8   9   8       86.33      163.23    179.02 o 
   9   9   8      210.99      309.34    193.51 o 
  10   9   8      150.58      -13.49    214.89 o 
 -10  10   8      159.26      276.43    250.76 o 
  -9  10   8      726.56      631.92    233.02 o 
  -8  10   8      200.11      211.28    204.04 o 
  -7  10   8     1615.61     1671.61    201.46 o 
  -6  10   8        1.21       15.80    119.13 o 
  -5  10   8    12735.06    12875.40    278.21 o 
  -4  10   8      109.23      120.12    121.10 o 
  -3  10   8       17.33      -37.19    116.16 o 
  -2  10   8      668.55      650.36    116.51 o 
  -1  10   8     8177.35     8148.31    391.40 o 
   0  10   8      322.26      279.16     82.80 o 
   1  10   8     4834.94     4882.23    121.30 o 
   2  10   8      398.09      346.88    118.81 o 
   3  10   8     5122.02     5193.44    234.58 o 
   4  10   8        8.06       19.42    111.89 o 
   5  10   8     7661.88     7907.35    208.32 o 
   6  10   8      161.08       34.55    166.52 o 
   7  10   8      355.69      -13.16    179.69 o 
   8  10   8      439.61      560.47    188.58 o 
   9  10   8     2568.91     2819.22    219.93 o 
 -10  11   8      864.85      921.23    266.59 o 
  -9  11   8     1841.36     1741.42    247.55 o 
  -8  11   8        3.71        8.56    208.31 o 
  -7  11   8     2947.60     3133.03    216.66 o 
  -6  11   8     1694.36     1743.74    190.27 o 
  -5  11   8      262.35      167.51    170.47 o 
  -4  11   8      137.02      141.51    118.14 o 
  -3  11   8     4693.20     4834.72    220.39 o 
  -2  11   8     2243.39     2198.72    122.15 o 
  -1  11   8     1096.61      890.82    131.66 o 
   0  11   8     2383.39     2367.29     95.49 o 
   1  11   8     3526.50     3878.79    101.33 o 
   2  11   8       52.61      149.73    116.49 o 
   3  11   8     4204.22     4215.15    207.84 o 
   4  11   8     1312.86     1384.16    116.20 o 
   5  11   8      237.19     -171.13    171.13 o 
   6  11   8      323.78      442.64    174.09 o 
   7  11   8     3498.22     3497.17    211.08 o 
   8  11   8     1227.65      866.99    208.35 o 
   9  11   8       14.32      113.20    209.29 o 
  -9  12   8      222.67      199.76    240.57 o 
  -8  12   8     2823.98     2858.90    239.37 o 
  -7  12   8        6.89      108.60    198.10 o 
  -6  12   8      403.26      522.62    188.58 o 
  -5  12   8     1741.21     1499.16    189.62 o 
  -4  12   8     4986.03     4758.26    200.29 o 
  -3  12   8        4.21      -24.02    110.90 o 
  -2  12   8     4069.43     4077.99    197.30 o 
  -1  12   8      784.32      891.02    144.33 o 
   0  12   8      496.15      573.97    123.75 o 
   1  12   8      996.47     1058.85    122.44 o 
   2  12   8     7362.41     7565.47    220.84 o 
   3  12   8      875.63     1020.66    167.53 o 
   4  12   8      473.19      452.85    172.78 o 
   5  12   8      695.60      619.74    180.36 o 
   6  12   8     2150.02     1903.85    198.85 o 
   7  12   8       11.96      348.82    195.47 o 
   8  12   8     1891.31     2277.01    222.86 o 
  -8  13   8       59.73      376.14    229.70 o 
  -7  13   8       29.55      -74.70    214.56 o 
  -6  13   8     2858.80     2451.34    218.30 o 
  -5  13   8      143.33     -164.87    184.62 o 
  -4  13   8     1077.59      852.83    184.65 o 
  -3  13   8      129.63     -139.20    169.15 o 
  -2  13   8     3960.93     3826.10    185.43 o 
  -1  13   8       10.09       55.09    208.47 o 
   0  13   8     8773.01     9150.47    157.83 o 
   1  13   8        5.54      221.66    115.66 o 
   2  13   8      276.66      603.56    172.12 o 
   3  13   8        5.24      248.12    170.13 o 
   4  13   8     4007.45     4031.80    207.49 o 
   5  13   8       14.51      -20.73    180.99 o 
   6  13   8      717.57     1036.73    193.19 o 
   7  13   8       14.69      157.63    204.69 o 
  -7  14   8      876.80      611.52    233.35 o 
  -6  14   8      529.48      221.82    207.67 o 
  -5  14   8      454.80      359.38    195.49 o 
  -4  14   8     1970.24     1538.38    199.50 o 
  -3  14   8       15.78      -59.23    175.40 o 
  -2  14   8     3195.18     3288.30    196.59 o 
  -1  14   8     1457.32     1456.00    181.54 o 
   0  14   8      153.22      145.29    122.25 o 
   1  14   8      226.18      364.93    161.09 o 
   2  14   8     3151.83     3101.21    200.53 o 
   4  14   8       34.02     -189.88    189.88 o 
   5  14   8     1393.89     1336.40    204.74 o 
   6  14   8     1889.56     1590.65    218.91 o 
  -6  15   8      401.33      207.00    221.81 o 
  -5  15   8      296.75      154.35    204.37 o 
  -4  15   8       93.56     -136.90    198.44 o 
  -3  15   8     2812.36     2707.47    204.47 o 
  -2  15   8      781.01      813.93    189.91 o 
  -1  15   8      170.97       54.19    132.73 o 
   0  15   8     1990.83     1820.29    142.91 o 
   1  15   8     2105.10     2313.62    265.18 o 
   2  15   8      312.14      354.77    192.52 o 
   3  15   8     2382.86     2183.10    211.36 o 
   4  15   8      580.57      736.23    204.05 o 
   5  15   8      136.98      135.91    206.34 o 
  -5  16   8     2621.21     2569.66    238.04 o 
  -4  16   8        3.39      287.61    202.71 o 
  -3  16   8       66.99       50.35    203.70 o 
  -2  16   8      125.26      270.84    197.78 o 
  -1  16   8     2364.77     2567.38    293.34 o 
   0  16   8       10.61     -142.79    212.09 o 
   1  16   8      616.00      743.74    142.92 o 
   2  16   8       17.84      147.43    203.70 o 
   3  16   8     1434.77     1217.25    220.87 o 
   4  16   8        8.49      324.80    209.62 o 
  -3  17   8     2162.86     2188.89    231.76 o 
  -2  17   8      210.90      417.61    211.60 o 
  -1  17   8      106.75      -71.56    151.55 o 
   0  17   8      304.89      285.04    150.40 o 
   1  17   8     2134.87     2427.14    160.15 o 
   2  17   8       55.45       42.45    219.83 o 
 -11   0   9     4313.89     4295.71    281.26 o 
  -9   0   9      313.27      652.60    208.32 o 
  -7   0   9     2747.55     2894.20    175.19 o 
  -5   0   9    21117.30    21119.74    620.97 o 
  -3   0   9     2080.87     1902.31    158.39 o 
  -1   0   9    20825.42    18445.37   1952.17 o 
   1   0   9     3044.52     2348.57    181.83 o 
   3   0   9    18868.87    16224.09    627.72 o 
   5   0   9     6709.34     6425.56    253.17 o 
   7   0   9       43.22       16.45    126.04 o 
   9   0   9     3244.55     3135.86    208.44 o 
  11   0   9      125.11      320.86    313.62 o 
 -12   1   9      455.17      897.97    232.35 o 
 -11   1   9      447.93      628.19    174.07 o 
 -10   1   9      754.12      919.28    163.14 o 
  -9   1   9     3530.81     3244.05    172.60 o 
  -8   1   9      277.35       95.68    109.83 o 
  -7   1   9     5035.85     4846.84    135.60 o 
  -6   1   9     4571.44     4958.86    253.86 o 
  -5   1   9     6796.26     6261.06    180.81 o 
  -4   1   9     1135.30     1169.97    111.61 o 
  -3   1   9    16051.31    14656.20    439.83 o 
  -2   1   9     2098.47     1855.18    105.58 o 
  -1   1   9     1893.76     1753.24     77.15 o 
   0   1   9     3724.28     3147.39    173.55 o 
   1   1   9    15513.96    13535.27    646.78 o 
   2   1   9      186.34      105.57    194.33 o 
   3   1   9     1086.34      952.16    134.05 o 
   4   1   9     5592.95     5013.99    314.10 o 
   5   1   9     3172.03     3478.87    280.60 o 
   6   1   9     1037.14      876.53    110.14 o 
   7   1   9     8552.40     8193.00    843.09 o 
   8   1   9     1518.79     1592.87    147.07 o 
   9   1   9        2.73      195.75    368.90 o 
  10   1   9     1016.51     1290.99    321.57 o 
  11   1   9     2046.87     1833.91    228.29 o 
 -12   2   9      768.78      946.23    277.45 o 
 -11   2   9     1644.42     1650.51    264.99 o 
 -10   2   9     1275.35     1103.02    242.92 o 
  -9   2   9       18.40       -6.25    207.98 o 
  -8   2   9     6836.77     7131.31    298.28 o 
  -7   2   9      704.20      653.33    157.00 o 
  -6   2   9        8.74      160.26    154.34 o 
  -5   2   9    10478.15    10798.07    485.47 o 
  -4   2   9     9339.94     9189.05    344.49 o 
  -3   2   9      394.64      646.06    134.61 o 
  -2   2   9     7795.92     7522.79    296.57 o 
  -1   2   9     2627.43     2759.39    110.23 o 
   0   2   9     5019.79     5192.79    621.31 o 
   1   2   9      642.15      571.71    113.39 o 
   2   2   9    14937.27    13907.49    648.25 o 
   3   2   9    12236.66    12187.30    541.27 o 
   4   2   9     1012.62      819.63    178.74 o 
   5   2   9     3410.59     3566.70    198.94 o 
   6   2   9     5968.48     6659.23    245.52 o 
   7   2   9        9.56     -101.69    135.58 o 
   8   2   9     2172.73     2399.75    181.08 o 
   9   2   9     1317.96     1463.79    183.02 o 
  10   2   9     1099.64      969.01    231.72 o 
  11   2   9       46.27      -72.40    279.06 o 
 -12   3   9     2151.56     1970.62    296.28 o 
 -10   3   9     3606.17     3735.09    257.20 o 
  -9   3   9        2.05      351.78    206.66 o 
  -8   3   9      452.38      115.19    155.01 o 
  -7   3   9      106.68      198.44    147.76 o 
  -6   3   9    13268.34    13276.21    448.73 o 
  -5   3   9     1086.15     1019.45    159.98 o 
  -4   3   9     1137.51     1137.66    158.01 o 
  -3   3   9       87.29       -8.89    137.56 o 
  -2   3   9    14654.38    15352.90    561.30 o 
  -1   3   9      573.34      792.68     95.45 o 
   0   3   9    12489.17    12636.15    377.63 o 
   1   3   9      327.21      470.38     88.25 o 
   2   3   9      432.27      244.54    158.31 o 
   3   3   9      159.29       59.24    164.88 o 
   4   3   9    14448.72    15855.08    536.50 o 
   5   3   9        2.56      153.35    140.52 o 
   6   3   9      886.90     1035.82    137.91 o 
   7   3   9      295.51      346.54    115.84 o 
   8   3   9     6024.68     6663.72    208.90 o 
   9   3   9       87.42      393.58    173.76 o 
  10   3   9     4612.57     4622.63    231.87 o 
  11   3   9        6.34      -40.48    236.94 o 
 -12   4   9      491.57     1137.39    264.93 o 
 -11   4   9      282.18      297.83    249.78 o 
 -10   4   9     1585.92     1802.59    243.92 o 
  -9   4   9      743.59      802.74    219.86 o 
  -8   4   9     9108.07     9411.18    303.69 o 
  -7   4   9      868.37      545.06    159.96 o 
  -6   4   9      132.95      270.84    159.28 o 
  -5   4   9      324.18      552.57    152.70 o 
  -4   4   9     9702.12    10166.27    461.62 o 
  -3   4   9      876.83      794.92    133.64 o 
  -2   4   9     4461.26     4766.15    212.21 o 
  -1   4   9     8776.75     9148.90    725.25 o 
   0   4   9     9342.77     9824.82    526.54 o 
   1   4   9      539.99      358.49    160.78 o 
   2   4   9    19047.73    20586.17    625.39 o 
   3   4   9      392.04      303.44    144.48 o 
   4   4   9      196.91      511.74    139.21 o 
   5   4   9     1076.18     1022.72    135.62 o 
   6   4   9     8546.46     9085.88    269.72 o 
   7   4   9      325.24      354.11    116.17 o 
   8   4   9     2840.43     3220.94    189.99 o 
   9   4   9     1115.91     1114.17    189.26 o 
  10   4   9      909.64      964.36    202.09 o 
  11   4   9      192.86      160.92    225.75 o 
 -11   5   9      166.61      452.82    252.74 o 
 -10   5   9     2559.86     2658.63    262.08 o 
  -9   5   9     3944.11     4197.84    261.17 o 
  -8   5   9      203.44      279.07    154.01 o 
  -7   5   9     1972.67     1875.61    172.19 o 
  -6   5   9     4279.58     4546.34    183.82 o 
  -5   5   9      954.05      852.19    149.77 o 
  -4   5   9      216.08      106.96    138.55 o 
  -3   5   9     8156.41     8155.45    276.40 o 
  -2   5   9     9785.85    10252.11    425.38 o 
  -1   5   9       27.94      -57.38     92.57 o 
   0   5   9    10780.64    10806.75    682.03 o 
   1   5   9     7794.55     8100.25    231.64 o 
   2   5   9      991.67      678.42    144.83 o 
   3   5   9     6839.05     7632.83    373.86 o 
   4   5   9     3329.20     3526.77    154.47 o 
   5   5   9     3735.19     3883.01    154.81 o 
   6   5   9       15.78     -116.16    116.16 o 
   7   5   9     2841.95     3047.16    124.14 o 
   8   5   9     2759.20     2674.94    190.31 o 
   9   5   9      186.27      244.51    182.64 o 
  10   5   9     2180.53     2838.45    215.96 o 
 -11   6   9     2416.77     2680.87    279.51 o 
 -10   6   9      179.36      634.81    241.55 o 
  -9   6   9      880.08      676.05    243.89 o 
  -8   6   9     1844.74     2005.86    239.66 o 
  -7   6   9     8823.08     8956.52    317.53 o 
  -6   6   9      467.23      445.29    147.44 o 
  -5   6   9     4977.19     4965.37    200.00 o 
  -4   6   9       53.25      104.98    132.95 o 
  -3   6   9      258.26      343.91    127.69 o 
  -2   6   9      568.59      726.72    121.78 o 
  -1   6   9    14278.92    14806.22    896.71 o 
   0   6   9      754.00      870.46    139.39 o 
   1   6   9     3574.82     3529.06    111.23 o 
   2   6   9      654.96      666.17    135.93 o 
   3   6   9     7677.43     7593.15    353.48 o 
   4   6   9       14.09     -103.99    122.09 o 
   5   6   9     8036.99     7889.14    271.35 o 
   6   6   9      509.88      567.39    114.86 o 
   7   6   9      776.47      509.50    167.86 o 
   8   6   9      210.19      567.68    171.46 o 
   9   6   9     3657.23     3959.28    211.09 o 
  10   6   9      178.92      330.73    202.06 o 
 -11   7   9       39.35       -3.95    267.21 o 
 -10   7   9      111.78      863.19    254.38 o 
  -9   7   9     2597.06     2753.17    258.13 o 
  -8   7   9      525.71      729.97    219.19 o 
  -7   7   9     1711.15     1936.36    153.41 o 
  -6   7   9     1541.54     1777.98    147.81 o 
  -5   7   9     2331.26     2091.48    149.81 o 
  -4   7   9     1560.44     1739.53    140.90 o 
  -3   7   9    10529.36    10114.88    369.58 o 
  -2   7   9       99.54      114.19    119.13 o 
  -1   7   9        8.07     -103.49    103.49 o 
   0   7   9      345.35      411.28    152.87 o 
   1   7   9    12363.87    12643.33    291.86 o 
   2   7   9      678.03      724.76    133.30 o 
   3   7   9     5712.66     5961.88    291.32 o 
   4   7   9      995.86     1067.45    121.79 o 
   5   7   9     3927.78     4637.60    222.00 o 
   6   7   9      612.12      537.46    117.50 o 
   7   7   9     4741.57     5124.19    196.32 o 
   8   7   9        4.81     -119.46    174.74 o 
   9   7   9       54.24       90.17    191.85 o 
  10   7   9       11.83      357.38    210.28 o 
 -11   8   9      964.62     1018.01    299.51 o 
 -10   8   9      435.95      318.57    269.54 o 
  -9   8   9      597.27      777.70    237.29 o 
  -8   8   9     1271.06     1296.57    226.13 o 
  -7   8   9     3680.31     3810.75    221.97 o 
  -6   8   9        3.10       34.22    133.61 o 
  -5   8   9     4499.75     4400.76    167.02 o 
  -4   8   9    10602.10    11336.82    325.63 o 
  -3   8   9       80.89      -36.86    124.39 o 
  -2   8   9     2907.15     3066.97    137.99 o 
  -1   8   9     6110.33     6876.01    190.79 o 
   0   8   9     1754.58     1627.37     93.51 o 
   1   8   9       75.39       99.13     84.93 o 
   2   8   9     4443.55     4256.72    160.44 o 
   3   8   9     6150.63     5971.42    267.94 o 
   4   8   9      131.52       48.38    117.81 o 
   5   8   9     4515.49     4762.92    210.16 o 
   6   8   9     2778.73     2755.68    180.77 o 
   7   8   9       65.51      -15.14    171.12 o 
   8   8   9     1505.62     1797.95    193.22 o 
   9   8   9     1782.46     2016.93    211.34 o 
 -10   9   9     1644.90     1579.39    277.50 o 
  -9   9   9       49.06      -70.75    236.28 o 
  -8   9   9      549.93      378.15    216.89 o 
  -7   9   9      134.43       87.87    196.14 o 
  -6   9   9     5498.32     5941.66    222.39 o 
  -5   9   9      814.08      759.65    133.30 o 
  -4   9   9     1666.50     1415.58    136.95 o 
  -3   9   9     4117.14     3952.49    157.78 o 
  -2   9   9     7193.37     7352.64    276.91 o 
  -1   9   9      153.84      134.39     87.29 o 
   0   9   9     7548.24     7480.93    229.96 o 
   1   9   9     1392.73     1427.25    128.71 o 
   2   9   9     2190.43     2041.02    136.64 o 
   3   9   9      542.82      361.70    120.79 o 
   4   9   9     6741.14     6479.13    230.37 o 
   5   9   9      352.81      328.11    163.56 o 
   6   9   9     2791.51     2784.95    193.28 o 
   7   9   9      314.86      716.45    177.71 o 
   8   9   9     1437.28     1277.50    202.44 o 
 -10  10   9      677.82      776.06    275.14 o 
  -9  10   9        7.21      380.08    236.94 o 
  -8  10   9     2745.52     2869.77    235.42 o 
  -7  10   9       34.02      436.36    195.80 o 
  -6  10   9       90.04     -187.91    187.91 o 
  -5  10   9       18.90       79.31    120.77 o 
  -4  10   9     9434.13     9400.50    253.92 o 
  -3  10   9      146.61       89.84    117.48 o 
  -2  10   9     3518.71     3609.65    142.61 o 
  -1  10   9      246.36      181.85     86.21 o 
   0  10   9     1398.51     1108.72     89.74 o 
   1  10   9      184.27      147.29     83.56 o 
   2  10   9     6097.96     6118.85    240.23 o 
   3  10   9       61.53       76.02    116.17 o 
   4  10   9       17.79       43.11    110.90 o 
   5  10   9       20.74      300.78    167.83 o 
   6  10   9     5372.41     5116.43    212.81 o 
   7  10   9       63.10        4.61    182.97 o 
   8  10   9     1578.99     1768.32    210.67 o 
   9  10   9      163.85      246.82    211.27 o 
  -9  11   9     1467.40     1566.50    262.02 o 
  -8  11   9      231.13      377.47    222.79 o 
  -7  11   9      656.89      617.43    206.69 o 
  -6  11   9     3236.67     3319.61    211.08 o 
  -5  11   9      606.67      691.15    180.36 o 
  -4  11   9     1202.07     1169.51    181.37 o 
  -3  11   9     1850.74     1651.65    125.43 o 
  -2  11   9     2136.02     2232.87    124.12 o 
  -1  11   9        0.81      114.20     82.88 o 
   0  11   9     4718.53     4953.74    153.91 o 
   1  11   9     3330.27     3387.19     95.00 o 
   2  11   9      610.82      751.71    122.76 o 
   3  11   9     1480.46     1350.63    175.78 o 
   4  11   9     5057.18     5584.42    209.84 o 
   5  11   9      156.04       59.89    178.04 o 
   6  11   9      777.74      799.45    193.20 o 
   7  11   9     1231.31     1141.18    207.70 o 
   8  11   9     1133.39     1282.68    215.59 o 
  -7  12   9     1430.49     1453.27    225.48 o 
  -5  12   9     2676.89     2878.35    204.14 o 
  -4  12   9     1409.83     1215.64    192.24 o 
  -3  12   9      529.41      461.09    171.47 o 
  -2  12   9      309.63      286.32    164.88 o 
  -1  12   9     6287.38     6454.83    149.70 o 
   0  12   9       60.17      166.79    115.11 o 
   1  12   9     1282.86     1286.40    123.08 o 
   2  12   9     1755.98     1895.86    183.36 o 
   3  12   9     1307.04     1060.24    181.70 o 
   4  12   9       15.21       -2.30    174.74 o 
   5  12   9     1590.97     1681.12    193.56 o 
   6  12   9      726.13      923.19    196.16 o 
  -8  13   9       41.91      -89.51    247.14 o 
  -7  13   9     1849.57     1494.19    241.95 o 
  -6  13   9       26.94     -206.33    206.33 o 
  -5  13   9      481.35      790.19    191.54 o 
  -4  13   9       29.18     -161.58    183.63 o 
  -3  13   9     3774.04     3809.36    202.54 o 
  -2  13   9       82.21      103.66    171.78 o 
  -1  13   9        1.18      -77.53    237.10 o 
   0  13   9        0.02       90.88    122.29 o 
   1  13   9     5541.94     6214.46    506.86 o 
   2  13   9       42.02       98.07    178.69 o 
   3  13   9     2383.58     2214.10    198.20 o 
   4  13   9       57.09      159.28    187.91 o 
   5  13   9      689.56      783.64    198.13 o 
   6  13   9       43.85        7.90    205.67 o 
   7  13   9     2019.55     2349.48    235.05 o 
  -7  14   9      706.80      284.03    247.50 o 
  -6  14   9       95.60      255.70    215.55 o 
  -5  14   9     1245.52     1198.78    210.99 o 
  -4  14   9      651.81      446.94    202.74 o 
  -2  14   9      985.34      991.04    187.61 o 
  -1  14   9     5598.55     6228.50    163.50 o 
   0  14   9      313.00      473.24    129.58 o 
   1  14   9     1403.68     1269.30    138.61 o 
   2  14   9      875.84      803.74    197.81 o 
   3  14   9      522.12      423.24    196.15 o 
   4  14   9       27.25      135.58    198.43 o 
   5  14   9     1336.86     1006.90    221.85 o 
   6  14   9      502.79      557.51    218.53 o 
  -6  15   9     1903.23     2053.81    243.60 o 
  -5  15   9       13.85       11.19    215.22 o 
  -4  15   9      259.06      229.71    207.66 o 
  -3  15   9      828.59      735.60    200.77 o 
  -2  15   9     1271.55     1226.11    201.11 o 
  -1  15   9       49.54     -139.91    139.91 o 
   0  15   9      933.99     1029.26    144.15 o 
   1  15   9      951.95      942.44    308.57 o 
   2  15   9      217.61      183.30    207.00 o 
   3  15   9      612.35      622.36    211.62 o 
   4  15   9     3110.93     3445.75    236.08 o 
  -4  16   9     2080.01     2169.10    234.39 o 
  -3  16   9        0.79       96.09    207.32 o 
  -2  16   9     1808.59     1648.57    223.52 o 
  -1  16   9       83.27      261.45    245.66 o 
   0  16   9      773.34      772.10    151.69 o 
   1  16   9       38.09      137.54    145.79 o 
   2  16   9     2091.53     2071.34    233.40 o 
   3  16   9       19.10      315.92    215.88 o 
 -12   0  10     1045.44      830.42    276.15 o 
 -10   0  10     1821.39     1217.37    250.85 o 
  -8   0  10     3528.26     3417.16    168.95 o 
  -6   0  10        7.42      136.24    158.62 o 
  -4   0  10    24378.20    24448.44    635.38 o 
  -2   0  10     6285.13     5957.41    243.31 o 
   0   0  10     5689.80     4583.26    614.77 o 
   2   0  10     3018.38     2128.98    191.03 o 
   4   0  10      400.30      752.02    179.37 o 
   6   0  10    10055.13     9015.19    337.10 o 
   8   0  10     2163.57     2117.57    202.47 o 
  10   0  10     1384.06     1611.25    229.10 o 
 -11   1  10       51.25       47.48    174.64 o 
 -10   1  10     2659.37     2614.06    219.61 o 
  -9   1  10     1233.36     1147.79    157.18 o 
  -8   1  10     1514.68     1770.68    110.91 o 
  -7   1  10      197.36      235.88    106.34 o 
  -6   1  10     5550.60     5501.99    154.03 o 
  -5   1  10     1064.92     1054.52    116.72 o 
  -4   1  10      666.83      586.43    111.60 o 
  -3   1  10     3301.48     3083.77    119.51 o 
  -2   1  10     8164.97     8041.70    386.27 o 
  -1   1  10      309.96      347.20     76.42 o 
   0   1  10     7708.31     6862.00    380.87 o 
   1   1  10     2618.97     2156.62    201.74 o 
   2   1  10     5939.59     4639.62    155.78 o 
   3   1  10      917.93      595.51    129.86 o 
   4   1  10     6364.27     6145.96    523.76 o 
   5   1  10      998.63     1019.72    223.99 o 
   6   1  10     2085.22     1898.26    139.60 o 
   7   1  10      614.64      555.91    208.17 o 
   8   1  10     2192.93     2412.22    453.84 o 
   9   1  10       99.24      184.52    145.88 o 
  10   1  10      567.42      359.99    173.73 o 
 -11   2  10     1638.01     1761.76    267.62 o 
 -10   2  10      349.40      602.25    236.29 o 
  -9   2  10       12.08     -220.81    220.81 o 
  -8   2  10      237.34      345.22    145.46 o 
  -7   2  10     4920.05     4793.19    184.16 o 
  -6   2  10       11.25      -74.70    153.68 o 
  -5   2  10     2621.13     2701.57    170.91 o 
  -4   2  10     9090.17     9062.30    312.73 o 
  -3   2  10     1845.17     1626.49    154.09 o 
  -2   2  10     1337.43     1472.53    148.80 o 
  -1   2  10    11946.63    12014.40    371.02 o 
   0   2  10      771.13      807.95    164.58 o 
   1   2  10      205.96       84.00    103.98 o 
   2   2  10      807.73      329.81    177.41 o 
   3   2  10     9515.98     8713.09    330.91 o 
   4   2  10       47.19        3.29    169.81 o 
   5   2  10     3641.34     3726.79    188.40 o 
   6   2  10     3379.20     3383.55    183.77 o 
   7   2  10     2150.29     2489.64    253.18 o 
   8   2  10      562.33      807.65    223.47 o 
   9   2  10     3696.26     4155.28    214.05 o 
  10   2  10      206.51      263.27    208.31 o 
 -11   3  10      172.75     -260.31    260.31 o 
 -10   3  10      113.40      -55.94    239.24 o 
  -9   3  10     5977.59     6451.25    265.23 o 
  -8   3  10      197.17      -24.68    143.48 o 
  -7   3  10     1749.63     1782.67    157.69 o 
  -6   3  10        5.98     -150.39    150.39 o 
  -5   3  10     4591.51     4623.00    181.20 o 
  -4   3  10      157.66      404.45    150.07 o 
  -3   3  10     8327.07     8476.76    313.34 o 
  -2   3  10      468.00      350.84    143.83 o 
  -1   3  10     2020.09     2131.10    110.64 o 
   0   3  10      142.11      591.47    342.25 o 
   1   3  10    23425.78    22735.29    573.90 o 
   2   3  10      618.85      482.51    160.62 o 
   3   3  10     7292.83     6969.42    294.43 o 
   4   3  10      122.03      223.78    163.56 o 
   5   3  10     6205.63     7397.42    368.45 o 
   6   3  10       29.18       10.86    147.10 o 
   7   3  10     4508.23     5277.90    223.99 o 
   8   3  10       32.88      179.35    183.96 o 
   9   3  10      165.05      131.31    186.59 o 
  10   3  10       17.26       85.89    199.09 o 
 -11   4  10     2208.58     1579.23    281.15 o 
 -10   4  10      836.53     1132.21    244.54 o 
  -9   4  10      275.22      228.06    225.10 o 
  -8   4  10     2587.37     2404.91    230.81 o 
  -7   4  10     7140.62     7045.03    309.83 o 
  -6   4  10       66.95     -155.33    155.33 o 
  -5   4  10     5956.24     5849.14    227.73 o 
  -4   4  10      198.13      183.63    153.03 o 
  -3   4  10     2705.85     2143.86    163.67 o 
  -2   4  10      174.29       91.16    138.22 o 
  -1   4  10    14503.30    14061.95    358.86 o 
   0   4  10     2703.76     2843.88    107.06 o 
   1   4  10     1708.99     1636.53    104.71 o 
   2   4  10     2128.63     2144.83    178.79 o 
   3   4  10     5242.29     5422.97    219.46 o 
   4   4  10       32.12       96.75    149.73 o 
   5   4  10     2992.74     3256.86    160.04 o 
   6   4  10      435.63      701.33    128.68 o 
   7   4  10     2622.79     2619.92    189.00 o 
   8   4  10      180.17      179.68    184.29 o 
   9   4  10     4002.73     4532.89    224.27 o 
  10   4  10      425.46      193.18    211.61 o 
 -11   5  10      214.03      -27.31    262.28 o 
 -10   5  10      724.84      970.91    250.13 o 
  -9   5  10     3348.10     3585.07    255.86 o 
  -8   5  10      419.36      -69.11    225.11 o 
  -7   5  10     2028.11     2017.49    169.88 o 
  -6   5  10     5559.52     5434.50    208.91 o 
  -5   5  10      283.56      416.97    146.12 o 
  -4   5  10        5.63       -8.23    143.15 o 
  -3   5  10     1559.09     1361.95    146.83 o 
  -2   5  10     9737.22    10506.92    412.75 o 
  -1   5  10     1239.20     1511.61    170.52 o 
   0   5  10     2776.56     2839.17    108.64 o 
   1   5  10     6584.69     7003.08    261.25 o 
   2   5  10      648.75      391.34    161.60 o 
   3   5  10     3216.56     3405.75    165.99 o 
   4   5  10     7689.57     8333.21    316.50 o 
   5   5  10     1490.83     1628.83    137.93 o 
   6   5  10        4.74       35.54    118.14 o 
   7   5  10      781.86      991.01    176.41 o 
   8   5  10     2291.17     2153.80    201.49 o 
   9   5  10      145.81     -197.45    197.45 o 
  10   5  10     1149.10     1375.50    221.52 o 
 -11   6  10       21.34     -274.12    274.12 o 
 -10   6  10     1715.65     1663.69    271.25 o 
  -9   6  10      300.85      491.01    238.27 o 
  -8   6  10     5847.35     6082.78    286.64 o 
  -7   6  10       29.41     -135.25    151.71 o 
  -6   6  10      574.52      673.71    155.02 o 
  -5   6  10       12.29       -5.92    141.17 o 
  -4   6  10     8683.76     8782.11    349.57 o 
  -3   6  10       83.79      -67.79    134.27 o 
  -2   6  10     4868.17     4574.37    191.11 o 
  -1   6  10     1583.73     1736.97    105.02 o 
   0   6  10     5545.63     6142.22    427.44 o 
   1   6  10        1.79      -12.15     93.39 o 
   2   6  10    11021.55    11632.99    405.89 o 
   3   6  10       23.57     -134.59    134.59 o 
   4   6  10      374.27      452.85    131.31 o 
   5   6  10       47.19      181.65    120.44 o 
   6   6  10     6581.17     6721.69    212.23 o 
   7   6  10      229.39      531.16    173.43 o 
   8   6  10     1033.70     1111.52    191.23 o 
   9   6  10      228.86      187.91    199.10 o 
  10   6  10     1342.12     1628.99    223.50 o 
 -10   7  10     1543.77     2130.40    274.53 o 
  -9   7  10       22.76       55.29    241.21 o 
  -8   7  10      851.04      987.73    236.98 o 
  -7   7  10       78.31      -71.08    210.61 o 
  -6   7  10     8819.15     8433.91    287.19 o 
  -5   7  10     2532.48     2399.39    154.43 o 
  -4   7  10      853.90      440.07    141.20 o 
  -3   7  10      775.93      794.54    132.97 o 
  -2   7  10     9591.74     9964.36    341.74 o 
  -1   7  10       45.03      165.61     97.25 o 
   0   7  10     4403.15     5011.87    512.45 o 
   1   7  10      485.72      451.09     90.64 o 
   2   7  10     1363.59     1336.83    145.17 o 
   3   7  10       10.58      304.73    126.04 o 
   4   7  10     9170.37     9061.36    278.65 o 
   5   7  10      393.20      322.19    120.45 o 
   6   7  10      178.44      466.65    168.16 o 
   7   7  10      889.42      563.15    186.29 o 
   8   7  10     2826.76     2804.60    210.39 o 
   9   7  10       67.55      180.34    202.06 o 
 -10   8  10      265.38      304.41    281.05 o 
  -9   8  10       10.44      221.80    251.42 o 
  -8   8  10     1492.20     1547.12    245.89 o 
  -7   8  10     1994.82     2095.44    230.12 o 
  -6   8  10      761.29      853.44    200.44 o 
  -5   8  10     2075.04     1981.64    144.53 o 
  -4   8  10     4628.31     4770.14    170.31 o 
  -3   8  10     1898.55     1921.69    135.97 o 
  -2   8  10     2237.03     2072.99    134.99 o 
  -1   8  10     2768.02     2658.62    165.14 o 
   0   8  10     3401.56     3398.78    104.05 o 
   1   8  10        6.05      101.40     85.97 o 
   2   8  10     2836.88     3161.26    147.53 o 
   3   8  10     5220.21     5368.08    247.76 o 
   4   8  10      204.01      153.36    121.43 o 
   5   8  10     2156.20     2083.36    184.37 o 
   6   8  10     3141.75     3213.87    198.23 o 
   7   8  10      129.35       49.36    184.29 o 
   8   8  10      657.50      395.60    201.42 o 
   9   8  10     1119.90     1040.42    215.26 o 
 -10   9  10      221.12      238.92    284.66 o 
  -9   9  10     2335.71     3065.37    269.96 o 
  -8   9  10       17.56     -103.33    228.71 o 
  -7   9  10      568.50      177.72    214.58 o 
  -6   9  10      999.45     1187.23    202.10 o 
  -5   9  10     5381.29     4881.95    226.34 o 
  -4   9  10      166.49      149.41    128.67 o 
  -3   9  10     8073.96     8658.17    260.78 o 
  -2   9  10      757.60      632.27    123.75 o 
  -1   9  10      193.05      113.96    129.83 o 
   0   9  10       28.99       -4.30     87.48 o 
   1   9  10     7641.14     7939.36    186.76 o 
   2   9  10      168.02      242.54    125.05 o 
   3   9  10      402.01      544.34    125.06 o 
   4   9  10     1276.31      731.08    180.71 o 
   5   9  10     2990.22     3371.85    195.92 o 
   6   9  10       36.18       57.59    179.68 o 
   7   9  10     5215.55     5641.44    229.93 o 
   8   9  10      210.81      545.96    198.77 o 
  -9  10  10        7.91      288.60    260.63 o 
  -8  10  10       17.58     -204.03    229.70 o 
  -7  10  10     2869.35     2897.84    236.41 o 
  -6  10  10       23.84       -2.63    197.78 o 
  -5  10  10     3440.64     3465.05    209.11 o 
  -4  10  10       11.72       24.35    176.39 o 
  -3  10  10     1824.52     1480.78    130.04 o 
  -2  10  10       49.80       74.04    118.14 o 
  -1  10  10     8016.98     8032.77    486.26 o 
   0  10  10      410.60      357.65    136.09 o 
   1  10  10      372.63      419.83     85.56 o 
   3  10  10     8641.96     8758.46    230.12 o 
   4  10  10        3.73       24.68    171.12 o 
   5  10  10     3530.73     3437.36    208.13 o 
   6  10  10       44.00     -191.85    191.85 o 
   7  10  10      491.37      349.51    204.38 o 
   8  10  10        2.36      141.83    211.27 o 
  -9  11  10     1532.87     1831.49    272.22 o 
  -8  11  10      418.20     -160.60    242.55 o 
  -7  11  10      594.48      610.18    225.44 o 
  -6  11  10     1299.55     1205.06    211.65 o 
  -5  11  10     1919.42     1710.55    211.35 o 
  -4  11  10        3.23     -180.99    180.99 o 
  -3  11  10     4534.25     4508.08    201.59 o 
  -2  11  10     1702.71     1762.19    175.79 o 
  -1  11  10       77.49      124.87    119.44 o 
   0  11  10     2031.85     2074.03    127.95 o 
   1  11  10     3536.25     3723.80    138.17 o 
   2  11  10      573.44      645.73    180.69 o 
   3  11  10      313.88      391.96    179.36 o 
   4  11  10      665.70      862.63    185.30 o 
   5  11  10     1771.50     1828.66    199.16 o 
   6  11  10        2.27      158.94    196.13 o 
   7  11  10     1964.73     1769.10    226.49 o 
  -8  12  10     2014.57     1965.96    262.70 o 
  -7  12  10      158.31      402.14    231.68 o 
  -6  12  10        4.84       11.19    212.58 o 
  -5  12  10      583.62      584.51    197.14 o 
  -4  12  10     2954.77     3187.03    208.10 o 
  -3  12  10      139.76      224.11    175.73 o 
  -2  12  10      303.28      487.06    171.46 o 
  -1  12  10      640.08      910.88    131.42 o 
   0  12  10     3907.74     4071.95    144.92 o 
   1  12  10      141.76      268.33    126.69 o 
   2  12  10     5506.06     5628.59    228.64 o 
   3  12  10     1161.24     1024.98    194.20 o 
   4  12  10        2.75     -104.32    186.92 o 
   5  12  10      198.57       76.35    195.15 o 
   6  12  10     1569.71     1215.31    220.87 o 
   7  12  10      183.69      -25.01    220.16 o 
  -7  13  10       84.25     -130.32    241.88 o 
  -6  13  10     3362.65     3750.86    250.58 o 
  -5  13  10       59.78      406.74    201.73 o 
  -4  13  10       46.47      110.90    194.16 o 
  -3  13  10        0.46     -182.31    182.31 o 
  -2  13  10     4279.77     4311.95    213.09 o 
  -1  13  10        2.85      317.22    130.80 o 
   0  13  10     3281.08     3469.34    179.63 o 
   1  13  10        0.23     -122.04    132.10 o 
   2  13  10      702.87      194.51    199.78 o 
   3  13  10       20.91       89.18    193.17 o 
   4  13  10     2626.73     2760.03    226.52 o 
   5  13  10       32.87     -155.33    204.36 o 
   6  13  10       13.88     -220.48    220.48 o 
  -6  14  10       88.21       45.08    230.03 o 
  -5  14  10       40.73      168.49    213.24 o 
  -4  14  10     1316.18     1447.97    214.61 o 
  -3  14  10      283.63      458.10    196.47 o 
  -2  14  10      148.91     -181.98    194.82 o 
  -1  14  10      692.37      533.67    143.61 o 
   0  14  10     2418.66     2513.62    151.10 o 
   1  14  10       11.85      225.31    327.10 o 
   2  14  10     3441.32     3562.28    234.13 o 
   3  14  10      817.94      784.64    210.31 o 
   4  14  10        1.95      -36.20    212.58 o 
   5  14  10      483.39      499.91    223.46 o 
  -4  15  10       20.96     -166.18    219.50 o 
  -3  15  10     1794.90     1422.08    224.50 o 
  -2  15  10      912.23     1198.04    208.01 o 
  -1  15  10        3.41       29.20    147.47 o 
   0  15  10      754.28      498.19    150.85 o 
   1  15  10     1210.72     1351.67    155.69 o 
   2  15  10      151.55      -14.48    219.50 o 
   3  15  10      266.91      586.77    221.48 o 
  -2  16  10       50.05     -190.21    219.17 o 
  -1  16  10     2368.07     2624.80    232.26 o 
   0  16  10       44.38      -13.10    158.29 o 
   1  16  10       24.18       39.35    156.63 o 
 -11   0  11     4021.06     3487.83    289.47 o 
  -9   0  11       11.89      -87.21    218.18 o 
  -7   0  11     7075.02     6747.48    279.17 o 
  -5   0  11     1565.55     1613.43    163.61 o 
  -3   0  11     7788.85     7893.65    294.14 o 
  -1   0  11    10252.13     8180.48   1009.96 o 
   1   0  11      452.95      175.09    176.08 o 
   3   0  11    13593.52    11199.54    468.23 o 
   5   0  11     5700.91     5212.84    201.33 o 
   7   0  11     1526.91     1601.47    229.77 o 
   9   0  11     2217.97     2225.82    225.51 o 
 -11   1  11      187.07      109.95    265.41 o 
 -10   1  11       91.47      -73.79    166.13 o 
  -9   1  11     3581.60     3579.94    182.28 o 
  -8   1  11      498.32      807.97    149.39 o 
  -7   1  11       14.96      161.50    103.36 o 
  -6   1  11     1125.67     1057.20    111.22 o 
  -5   1  11     9611.28     9417.65    270.09 o 
  -4   1  11       30.73      173.64    109.72 o 
  -3   1  11    10639.55    10057.75    429.00 o 
  -2   1  11     3832.49     3777.64    123.25 o 
  -1   1  11      110.93      108.50    140.46 o 
   0   1  11     1454.96     1338.59     87.15 o 
   1   1  11     6570.26     5418.22    221.11 o 
   2   1  11     3065.76     2612.72    134.99 o 
   3   1  11       19.84       -5.90    126.25 o 
   4   1  11     1506.71     1377.86    125.31 o 
   5   1  11     6809.17     5799.76    323.49 o 
   6   1  11      122.88      -33.88    109.21 o 
   7   1  11     6278.19     5920.16    522.76 o 
   8   1  11     1265.05     1287.64    164.03 o 
   9   1  11      234.09      209.89    267.88 o 
  10   1  11      375.41      564.09    241.72 o 
 -11   2  11     1636.99     1682.42    277.17 o 
 -10   2  11     1871.35     2089.40    260.06 o 
  -9   2  11        0.93       30.28    225.42 o 
  -8   2  11     2799.11     2910.43    233.12 o 
  -7   2  11     2238.48     2443.95    161.33 o 
  -6   2  11      595.82      419.63    153.37 o 
  -5   2  11      574.81      411.40    155.02 o 
  -4   2  11     5367.84     5471.41    231.33 o 
  -3   2  11     3669.17     3879.91    173.59 o 
  -2   2  11      738.84      855.44    148.77 o 
  -1   2  11     3233.84     3309.79    292.80 o 
   0   2  11    12270.42    11152.67    677.50 o 
   1   2  11      287.53      440.80    111.05 o 
   2   2  11     7599.66     6875.72    278.29 o 
   3   2  11     6798.67     6342.51    238.66 o 
   4   2  11      728.44      743.51    174.44 o 
   5   2  11     1578.22     1562.36    171.84 o 
   6   2  11     2822.07     2589.78    178.14 o 
   7   2  11     1191.49     1214.92    236.99 o 
   8   2  11       60.59      279.72    266.23 o 
   9   2  11      962.96     1145.73    261.01 o 
  10   2  11     1625.98     1987.88    229.43 o 
 -11   3  11       28.50      247.14    272.15 o 
 -10   3  11      383.87      569.02    244.85 o 
  -9   3  11       14.37      130.31    220.48 o 
  -8   3  11     2657.98     2257.08    242.66 o 
  -7   3  11       74.56      -21.39    145.45 o 
  -6   3  11     8901.99     8951.70    319.53 o 
  -5   3  11      471.94      751.37    149.75 o 
  -4   3  11        9.70     -148.41    148.41 o 
  -3   3  11     1059.52     1001.98    155.04 o 
  -2   3  11    10869.35    11855.20    447.50 o 
  -1   3  11       74.46       51.37    107.62 o 
   0   3  11     3842.11     4245.08    125.84 o 
   1   3  11      746.40      576.17    108.89 o 
   2   3  11     5801.00     5609.50    217.18 o 
   3   3  11        0.34     -100.70    155.98 o 
   4   3  11     5804.92     5930.53    225.40 o 
   5   3  11      277.14      267.23    157.64 o 
   6   3  11      189.45      171.46    240.57 o 
   7   3  11      419.97       43.77    235.64 o 
   8   3  11     4394.83     5062.93    260.52 o 
   9   3  11       15.14       64.17    214.23 o 
  10   3  11     1277.67     1727.06    231.07 o 
 -11   4  11       60.70      630.52    261.95 o 
 -10   4  11     1955.19     1799.73    264.02 o 
  -9   4  11        3.11     -232.66    232.66 o 
  -8   4  11     4174.40     4333.07    252.29 o 
  -7   4  11      927.63      733.00    214.93 o 
  -6   4  11      661.84      844.54    153.37 o 
  -5   4  11      332.23      412.37    146.78 o 
  -4   4  11     5087.78     4944.61    208.57 o 
  -3   4  11      879.30      824.85    157.00 o 
  -2   4  11       31.98     -147.43    147.43 o 
  -1   4  11     1742.48     1839.17    123.95 o 
   0   4  11    13291.22    13898.16    312.91 o 
   1   4  11      630.51      829.60    104.50 o 
   2   4  11     9259.60     8777.67    390.20 o 
   3   4  11      952.04      948.29    159.97 o 
   4   4  11      534.00      684.89    166.86 o 
   5   4  11      797.88     1037.44    159.63 o 
   6   4  11     4137.38     4847.63    236.81 o 
   7   4  11      115.05     -175.07    201.73 o 
   8   4  11       87.70     -203.37    203.37 o 
   9   4  11      425.04      260.98    212.93 o 
 -10   5  11      180.36      650.28    241.55 o 
  -9   5  11     2768.41     2692.64    260.11 o 
  -8   5  11      916.09      699.09    235.33 o 
  -7   5  11      732.63     1319.15    217.55 o 
  -6   5  11     5367.58     5764.40    279.06 o 
  -5   5  11     4249.01     4198.54    180.84 o 
  -4   5  11       14.85      -36.86    147.43 o 
  -3   5  11     3691.63     3440.01    167.32 o 
  -2   5  11     5189.94     5194.67    196.39 o 
  -1   5  11      678.28      614.05    123.75 o 
   0   5  11     1400.56     1505.12    143.20 o 
   1   5  11     4858.79     5343.06    145.60 o 
   2   5  11     2434.92     2341.13    176.82 o 
   3   5  11     1518.92     1542.61    167.23 o 
   4   5  11     3118.51     3339.88    165.64 o 
   5   5  11     3135.19     3198.85    156.42 o 
   6   5  11        5.95       87.86    188.89 o 
   7   5  11     1040.76     1018.38    200.78 o 
   8   5  11     1495.46     1950.67    209.68 o 
   9   5  11      208.66     -217.86    217.86 o 
 -10   6  11      262.95      392.61    260.97 o 
  -9   6  11        3.85     -241.54    241.54 o 
  -8   6  11     1418.45     1410.50    247.54 o 
  -7   6  11     4068.63     3712.51    267.44 o 
  -6   6  11       13.37      274.78    148.74 o 
  -5   6  11     2302.61     2131.23    159.36 o 
  -4   6  11      167.21      321.85    138.22 o 
  -3   6  11     2980.63     3145.26    152.14 o 
  -2   6  11      153.16      -19.42    136.24 o 
  -1   6  11     8918.55     9375.58    383.23 o 
   0   6  11     1237.63     1219.00    102.05 o 
   1   6  11       28.73      -94.11     95.57 o 
   2   6  11      696.64      959.09    153.70 o 
   3   6  11     5320.13     5201.53    192.09 o 
   4   6  11       55.80     -134.59    134.59 o 
   5   6  11     1298.01     1359.80    190.59 o 
   6   6  11       79.05      279.06    182.64 o 
   7   6  11     1699.54     1556.73    204.43 o 
   8   6  11       41.91      -23.36    203.70 o 
   9   6  11     2161.06     2113.83    233.41 o 
 -10   7  11      116.66     -272.15    272.15 o 
  -9   7  11     1988.78     1931.75    274.55 o 
  -8   7  11      429.15      475.23    241.56 o 
  -7   7  11      305.37      634.83    223.13 o 
  -6   7  11      137.54     -210.62    210.62 o 
  -5   7  11     4576.20     5083.77    246.07 o 
  -4   7  11      163.12      211.60    135.58 o 
  -3   7  11     3891.07     3446.25    153.49 o 
  -2   7  11      240.21      326.79    129.33 o 
  -1   7  11     1405.35     1336.51    174.80 o 
   0   7  11       58.82      149.48     93.83 o 
   1   7  11     7493.53     7814.80    467.62 o 
   2   7  11       77.25      429.12    137.56 o 
   3   7  11      479.67      211.29    137.24 o 
   4   7  11      391.78      323.84    127.36 o 
   5   7  11     4575.46     4811.78    218.06 o 
   6   7  11       15.43      -46.40    183.95 o 
   7   7  11     2072.17     2231.05    210.36 o 
   8   7  11      225.01      383.72    204.04 o 
   9   7  11      297.33       72.07    219.51 o 
  -9   8  11       19.16      135.25    265.57 o 
  -8   8  11      186.56       -3.62    249.78 o 
  -7   8  11     2315.37     2303.62    248.57 o 
  -6   8  11      683.36      919.57    210.64 o 
  -5   8  11     1248.03     1153.72    202.77 o 
  -4   8  11     4617.72     4841.37    229.93 o 
  -3   8  11     1177.41     1125.08    132.98 o 
  -2   8  11      125.39      289.27    123.41 o 
  -1   8  11     5146.28     5489.20    262.75 o 
   0   8  11     1341.51     1444.95    124.43 o 
   1   8  11       91.18       86.77    119.62 o 
   2   8  11      595.73      726.70    139.88 o 
   3   8  11     2970.41     3326.50    143.57 o 
   4   8  11     1130.62     1216.89    190.91 o 
   5   8  11      800.07     1029.52    192.21 o 
   6   8  11     2952.66     3375.34    209.42 o 
   7   8  11      771.96     1065.05    203.07 o 
   8   8  11      361.70      250.12    211.94 o 
  -9   9  11      146.63      219.50    273.14 o 
  -8   9  11     1229.44     1330.44    259.04 o 
  -7   9  11      110.92      -12.83    226.41 o 
  -6   9  11     2008.79     2332.46    227.16 o 
  -5   9  11      987.99      812.00    204.73 o 
  -4   9  11      171.78      269.19    188.90 o 
  -3   9  11      817.80      840.61    126.72 o 
  -2   9  11     4706.25     5146.86    214.45 o 
  -1   9  11       44.64      -39.82    117.48 o 
   0   9  11     1294.60     1564.02     93.07 o 
   1   9  11      431.09      460.66     89.73 o 
   2   9  11     2872.81     3129.83    143.24 o 
   3   9  11       16.86      147.43    176.39 o 
   4   9  11     4290.21     4816.03    225.62 o 
   5   9  11      700.60      933.72    193.52 o 
   7   9  11      307.70      309.02    207.33 o 
   8   9  11     2134.96     2705.73    235.05 o 
  -8  10  11      806.75      946.24    258.69 o 
  -7  10  11      152.26      -61.21    232.99 o 
  -6  10  11      647.05      440.03    217.22 o 
  -5  10  11       20.05     -200.08    200.08 o 
  -4  10  11     7016.33     7167.83    244.86 o 
  -3  10  11      152.65      104.32    178.69 o 
  -2  10  11     1099.05     1043.09    177.41 o 
  -1  10  11      195.39      102.53    127.52 o 
   0  10  11     2471.63     2753.57    135.68 o 
   1  10  11       21.28        6.98    125.22 o 
   2  10  11     1852.51     2008.48    204.77 o 
   3  10  11       54.36      214.89    182.64 o 
   4  10  11     1557.49     1931.96    200.47 o 
   5  10  11       19.74      160.92    188.23 o 
   6  10  11     3686.45     4001.07    231.83 o 
   7  10  11       77.06      290.25    212.26 o 
  -8  11  11      491.42      594.70    255.06 o 
  -7  11  11        5.36      273.79    234.30 o 
  -6  11  11     1338.95     1295.91    229.10 o 
  -5  11  11      558.98      612.81    209.65 o 
  -4  11  11       62.22      331.71    196.46 o 
  -3  11  11      623.32      589.45    187.27 o 
  -2  11  11     2802.83     2831.04    201.51 o 
  -1  11  11     1127.69     1152.28    137.25 o 
   0  11  11     1709.99     1783.36    161.14 o 
   1  11  11     3708.68     3802.58    251.44 o 
   2  11  11     1179.70     1330.12    200.79 o 
   3  11  11      530.70      255.72    198.45 o 
   4  11  11     1933.60     2093.06    208.06 o 
   6  11  11       32.94      148.41    209.29 o 
   7  11  11      225.77      568.01    221.15 o 
  -7  12  11     2622.12     2665.48    268.00 o 
  -6  12  11       21.58      150.72    222.13 o 
  -5  12  11      889.45     1065.73    215.91 o 
  -4  12  11      974.53      845.23    210.65 o 
  -3  12  11     1265.51     1151.73    196.51 o 
  -2  12  11       84.81      -28.30    185.93 o 
  -1  12  11     2679.40     2786.04    151.58 o 
   0  12  11      313.50      384.79    135.87 o 
   1  12  11       19.26     -136.18    136.18 o 
   2  12  11      442.83      158.96    202.07 o 
   3  12  11     2646.84     2247.43    227.18 o 
   4  12  11      167.99       84.58    208.64 o 
   5  12  11      638.78      489.40    217.55 o 
   6  12  11      341.74      690.78    221.15 o 
  -6  13  11       12.04      -80.95    232.99 o 
  -5  13  11      928.56      837.32    231.71 o 
  -4  13  11       32.33     -212.26    212.26 o 
  -3  13  11      725.17      463.08    203.07 o 
  -2  13  11       49.98      175.40    192.84 o 
  -1  13  11     1560.32     1736.52    153.68 o 
   0  13  11       11.30      111.24    137.72 o 
   1  13  11     4359.09     4540.72    166.36 o 
   2  13  11       40.78       -2.96    206.33 o 
   3  13  11      667.15      612.49    213.60 o 
   4  13  11        3.83     -217.85    217.85 o 
   5  13  11     1136.19     1324.81    231.39 o 
  -5  14  11      823.57      783.65    235.98 o 
  -4  14  11      673.95      762.57    226.10 o 
  -2  14  11       85.70     -169.81    206.33 o 
  -1  14  11     1533.05     1593.70    161.17 o 
   0  14  11      406.51      693.98    150.37 o 
   1  14  11       78.98       77.32    147.34 o 
   2  14  11      153.37      296.84    218.18 o 
   3  14  11     1807.54     1968.86    239.98 o 
   4  14  11      300.11      825.04    227.08 o 
  -2  15  11     2444.62     2248.92    238.69 o 
  -1  15  11      202.06      353.30    157.41 o 
   0  15  11      425.49      600.81    160.51 o 
   1  15  11     1124.33     1391.81    164.96 o 
   2  15  11      634.18     1229.57    234.66 o 
 -10   0  12     3567.06     3342.36    274.63 o 
  -8   0  12      555.32      600.96    213.60 o 
  -6   0  12     2829.07     3197.35    164.64 o 
  -4   0  12    12504.57    11866.67    386.50 o 
  -2   0  12      523.23      569.71    160.28 o 
   0   0  12     4466.48     3516.40    347.57 o 
   2   0  12     2282.79     1600.53    187.68 o 
   4   0  12     8802.65     7104.47    331.71 o 
   6   0  12     7452.54     6343.93    288.72 o 
   8   0  12       95.06      353.76    249.44 o 
 -10   1  12     1086.26      925.01    177.77 o 
  -9   1  12      752.24      956.07    163.02 o 
  -8   1  12     1522.01     1663.79    160.13 o 
  -7   1  12       14.99      -63.22    260.96 o 
  -6   1  12     1882.00     1662.71    108.55 o 
  -5   1  12      792.19      787.46    108.67 o 
  -4   1  12     2654.23     2426.98    208.93 o 
  -3   1  12      617.33      529.81    108.91 o 
  -2   1  12    11406.47    10409.19    422.75 o 
  -1   1  12     1425.06     1206.92     83.18 o 
   0   1  12     2098.41     1726.35     85.59 o 
   1   1  12     2534.47     1968.02     87.60 o 
   2   1  12     3719.03     2777.14    136.91 o 
   3   1  12       38.83      -12.75    120.22 o 
   4   1  12     5098.33     4406.62    142.79 o 
   5   1  12      428.99      363.49    114.07 o 
   6   1  12      537.02      696.39    196.48 o 
   7   1  12      114.79       10.67    165.57 o 
   8   1  12     3353.91     3351.08    333.73 o 
   9   1  12      316.86      326.12    180.30 o 
 -10   2  12     1055.53      737.28    259.36 o 
  -9   2  12      496.54      506.50    232.35 o 
  -8   2  12      159.48       74.70    219.83 o 
  -7   2  12     4266.19     3803.61    251.97 o 
  -6   2  12      275.99      466.99    150.07 o 
  -5   2  12      994.48      971.66    150.09 o 
  -4   2  12     4906.39     4647.69    181.20 o 
  -3   2  12     2610.17     2327.40    164.97 o 
  -2   2  12       70.96      175.40    146.11 o 
  -1   2  12     3655.50     3414.75    162.55 o 
   0   2  12     1198.64     1081.99    113.78 o 
   1   2  12     2262.24     2363.92    171.05 o 
   2   2  12     1313.14     1054.37    171.17 o 
   3   2  12     4897.31     4353.40    189.77 o 
   4   2  12     2211.89     2368.89    173.84 o 
   5   2  12      429.80      467.99    157.64 o 
   6   2  12     1934.22     1863.98    264.03 o 
   7   2  12     2085.23     1630.59    267.32 o 
   8   2  12       84.09     -271.16    271.16 o 
   9   2  12     1452.55     1945.69    293.29 o 
 -10   3  12      265.83      196.14    258.34 o 
  -9   3  12     3369.26     3527.36    268.37 o 
  -8   3  12       13.50     -224.43    224.43 o 
  -7   3  12       28.92      540.35    211.93 o 
  -6   3  12      117.45       28.96    146.11 o 
  -5   3  12     5261.57     5091.63    188.79 o 
  -4   3  12        9.74      -84.90    145.78 o 
  -3   3  12     1784.08     1665.85    153.75 o 
  -2   3  12      126.95      265.57    146.11 o 
  -1   3  12     7911.89     8248.89    266.23 o 
   0   3  12        2.01      -65.78    188.40 o 
   1   3  12     9718.44     9089.91    260.69 o 
   2   3  12       40.80       40.48    154.34 o 
   3   3  12      421.47      137.57    160.28 o 
   4   3  12        4.25       88.85    152.69 o 
   5   3  12     4387.98     4860.43    257.58 o 
   6   3  12      149.31       95.11    223.78 o 
   7   3  12     1133.72     1301.46    266.28 o 
   8   3  12      163.80      684.50    263.93 o 
   9   3  12     1279.35     1800.14    267.27 o 
 -10   4  12      338.49      563.42    255.05 o 
  -9   4  12      624.76      882.69    237.95 o 
  -8   4  12      585.51      646.38    228.74 o 
  -7   4  12     6616.04     6718.76    276.47 o 
  -6   4  12      734.89      514.10    211.63 o 
  -5   4  12     1667.16     1582.79    154.07 o 
  -4   4  12      600.00      546.67    147.45 o 
  -3   4  12     3363.26     3627.34    168.29 o 
  -1   4  12     4406.27     4475.00    130.09 o 
   0   4  12      634.42      688.86    119.31 o 
   1   4  12     1036.76      917.30    104.58 o 
   2   4  12      296.53      169.82    148.75 o 
   3   4  12     6226.75     6058.99    296.92 o 
   4   4  12       46.75     -113.20    149.73 o 
   5   4  12     1097.88     1171.13    243.24 o 
   6   4  12      676.88      565.10    239.60 o 
   7   4  12     2240.82     2573.52    253.17 o 
   8   4  12        5.22      -86.55    229.37 o 
   9   4  12     1347.11     1366.66    246.21 o 
 -10   5  12        3.59      -26.98    258.33 o 
  -9   5  12     1491.26      774.87    256.75 o 
  -8   5  12     1490.03     1392.40    243.26 o 
  -7   5  12       34.73      189.55    218.84 o 
  -6   5  12     1713.24     1795.77    227.80 o 
  -5   5  12     1706.90     1866.57    156.37 o 
  -4   5  12      477.87      380.45    152.71 o 
  -3   5  12      831.66     1070.69    147.46 o 
  -2   5  12     4864.51     5233.05    198.99 o 
  -1   5  12     1775.83     1945.69    108.68 o 
   0   5  12      571.94      689.24    100.11 o 
   1   5  12     2167.85     2326.26    104.72 o 
   2   5  12     4079.31     4256.65    176.22 o 
   3   5  12      344.33      313.96    152.70 o 
   4   5  12     2970.91     3397.60    171.89 o 
   5   5  12     1765.49     1690.11    235.71 o 
   6   5  12      276.85      452.51    212.27 o 
   7   5  12      267.55      531.82    213.58 o 
   8   5  12     1136.06      939.06    236.00 o 
 -10   6  12     1614.58     1458.56    284.41 o 
  -9   6  12       20.33       37.19    248.45 o 
  -8   6  12     1175.18     1096.41    251.47 o 
  -7   6  12      277.91      571.97    233.33 o 
  -6   6  12     2612.14     2655.78    251.88 o 
  -5   6  12       53.89      331.71    202.06 o 
  -4   6  12     5992.06     6201.46    263.61 o 
  -3   6  12        7.95      -85.56    140.52 o 
  -2   6  12       42.53      -19.74    135.91 o 
  -1   6  12      201.54      253.15    104.82 o 
   0   6  12    10884.40    11161.49    225.68 o 
   1   6  12      652.82      645.23     97.65 o 
   2   6  12     3276.22     3517.13    179.81 o 
   3   6  12      574.76      631.25    152.71 o 
   4   6  12     1768.55     1669.05    223.86 o 
   5   6  12      270.01      -94.45    210.95 o 
   6   6  12     3799.00     3696.34    238.10 o 
   7   6  12       57.68       -5.92    210.94 o 
   8   6  12        0.24      434.38    222.79 o 
  -9   7  12       10.69     -158.94    259.97 o 
  -8   7  12     2055.85     1938.70    269.29 o 
  -7   7  12       34.07     -236.28    236.28 o 
  -6   7  12     3099.87     3221.40    251.90 o 
  -5   7  12      376.67      418.29    211.61 o 
  -4   7  12      112.79       80.30    197.45 o 
  -3   7  12       74.05       52.00    132.62 o 
  -2   7  12     7387.22     6956.00    261.06 o 
  -1   7  12        8.85      -69.12    209.29 o 
   0   7  12      859.03      821.51    111.74 o 
   1   7  12      144.52        9.23    124.56 o 
   2   7  12     5087.54     5665.12    261.91 o 
   3   7  12      253.60      324.82    200.09 o 
   4   7  12     3043.45     3482.52    229.51 o 
   5   7  12      433.79      576.92    203.06 o 
   6   7  12      487.46      574.62    209.31 o 
   7   7  12      383.42      338.97    214.90 o 
   8   7  12     2328.73     2661.71    242.30 o 
  -9   8  12       63.31      215.55    272.48 o 
  -7   8  12      833.15     1155.58    248.16 o 
  -6   8  12      640.49      602.62    231.37 o 
  -5   8  12        5.69     -212.25    212.25 o 
  -4   8  12     2422.44     2640.22    217.96 o 
  -3   8  12     3332.35     3174.25    208.78 o 
  -2   8  12      129.31       61.54    124.72 o 
  -1   8  12     1387.79     1607.86     99.46 o 
   0   8  12     3513.36     3640.55    265.93 o 
   1   8  12       37.94        1.44     88.71 o 
   2   8  12      950.36     1156.61    210.65 o 
   3   8  12     1813.88     2194.46    211.68 o 
   4   8  12      756.47      784.97    207.68 o 
   5   8  12      150.77      511.40    197.45 o 
   6   8  12     2179.21     2624.17    225.18 o 
   7   8  12     1069.70     1138.50    229.08 o 
  -8   9  12       72.80     -161.91    267.54 o 
  -7   9  12       60.77      242.53    234.96 o 
  -6   9  12       66.59     -110.24    227.07 o 
  -5   9  12     4646.17     4801.76    250.66 o 
  -4   9  12       46.50      -45.41    205.35 o 
  -3   9  12     2668.58     2832.96    204.80 o 
  -2   9  12      976.25     1249.43    187.28 o 
  -1   9  12      645.48      908.40    138.38 o 
   0   9  12      463.47      648.38    232.19 o 
   1   9  12     3411.20     3296.84    196.60 o 
   2   9  12      228.45       85.24    203.38 o 
   3   9  12      356.02      371.88    200.09 o 
   4   9  12      272.86       41.80    206.34 o 
   5   9  12     3709.86     3688.96    238.75 o 
   6   9  12      103.51      -34.22    210.94 o 
   7   9  12     1548.00     2112.61    236.34 o 
  -8  10  12        1.88      346.85    266.55 o 
  -7  10  12     1980.00     2109.50    264.68 o 
  -6  10  12       48.39       22.05    227.39 o 
  -5  10  12      240.66       61.21    219.18 o 
  -4  10  12        7.25      122.42    202.71 o 
  -3  10  12     4516.85     5003.26    226.94 o 
  -2  10  12      132.00      314.28    182.97 o 
  -1  10  12     4104.66     4529.36    575.22 o 
   0  10  12      516.90      218.53    139.43 o 
   1  10  12       46.71       69.11    175.07 o 
   2  10  12      301.33      507.47    205.03 o 
   3  10  12     3624.23     3745.94    234.80 o 
   4  10  12       52.70     -119.13    205.02 o 
   5  10  12      194.43     -217.53    217.53 o 
   6  10  12       18.57     -221.80    221.80 o 
  -7  11  12       25.63      374.16    247.47 o 
  -6  11  12     1023.93      701.07    244.55 o 
  -5  11  12     1981.63     1894.55    235.38 o 
  -4  11  12       55.98      250.43    207.32 o 
  -3  11  12     1289.69     1084.26    204.74 o 
  -2  11  12      720.13      614.47    192.87 o 
  -1  11  12      489.23      342.27    230.71 o 
   0  11  12       30.20      100.05    138.36 o 
   1  11  12     2956.85     3019.71    223.25 o 
   2  11  12     1353.79     1612.25    221.53 o 
   3  11  12       42.22       63.18    204.03 o 
   4  11  12      802.03      807.02    222.82 o 
   5  11  12     1713.80     2114.33    231.41 o 
   6  11  12        3.93       39.16    223.77 o 
  -6  12  12      695.49      670.74    249.47 o 
  -5  12  12      226.64      173.76    230.69 o 
  -4  12  12     1095.49     1401.83    217.56 o 
  -3  12  12      678.68      704.97    209.98 o 
  -2  12  12      146.23      -53.97    197.78 o 
  -1  12  12      256.21      237.28    234.81 o 
   0  12  12     3096.48     3365.76    163.43 o 
   1  12  12        5.71     -144.36    144.36 o 
   2  12  12     1517.52     1686.02    230.42 o 
   3  12  12      760.73     1018.64    227.42 o 
   4  12  12      369.39     -229.05    229.05 o 
   5  12  12      101.08      418.92    226.41 o 
  -5  13  12        8.14       66.14    237.59 o 
  -4  13  12      115.14     -169.48    225.75 o 
  -3  13  12       15.51      270.17    212.91 o 
  -2  13  12     1880.34     1913.27    218.91 o 
  -1  13  12        4.01       17.32    154.16 o 
   0  13  12       81.63     -145.63    152.93 o 
   1  13  12       20.96       67.82    364.78 o 
   2  13  12     2216.88     2425.96    246.58 o 
   3  13  12       20.84     -157.63    228.71 o 
  -3  14  12      428.50      731.92    226.75 o 
  -2  14  12       11.91       -8.56    214.23 o 
  -1  14  12      475.89      164.88    225.44 o 
   0  14  12     1854.52     1871.87    172.85 o 
   1  14  12       59.96       -1.19    162.28 o 
   2  14  12      980.09     1450.83    243.89 o 
  -9   0  13      305.17       72.07    235.30 o 
  -7   0  13     1022.57      877.83    220.20 o 
  -5   0  13      171.59      -85.23    141.84 o 
  -3   0  13    13496.76    12739.20    353.21 o 
  -1   0  13     6159.99     5319.49    553.65 o 
   1   0  13     1685.86     1553.10    117.91 o 
   3   0  13     4082.14     3190.65    195.32 o 
   5   0  13       72.00     -248.79    248.79 o 
   7   0  13     3613.59     3086.91    293.74 o 
 -10   1  13       11.43      385.06    175.92 o 
  -9   1  13     1816.63     1747.48    173.53 o 
  -8   1  13     1081.06      984.68    161.44 o 
  -7   1  13      150.35       61.56    148.78 o 
  -6   1  13      616.33     1110.79    144.19 o 
  -5   1  13     4665.07     4521.57    142.31 o 
  -4   1  13      326.28      356.51    105.45 o 
  -3   1  13      750.04      847.01    107.07 o 
  -2   1  13     1171.47     1201.43    164.25 o 
  -1   1  13     2015.80     1731.94     83.07 o 
   0   1  13       58.71       33.15     75.99 o 
   1   1  13     4953.18     4425.60    131.01 o 
   2   1  13     2295.48     1686.37    124.55 o 
   3   1  13     2055.19     1419.43    122.49 o 
   4   1  13      731.47      453.37    169.84 o 
   5   1  13     3776.76     3274.65    194.38 o 
   6   1  13      209.83      283.31    177.25 o 
   7   1  13      778.22      931.27    186.27 o 
   8   1  13      519.48      467.82    199.35 o 
 -10   2  13     1196.89      783.37    270.23 o 
  -9   2  13       77.53      124.72    238.58 o 
  -8   2  13      512.37      694.75    227.74 o 
  -7   2  13      420.94      317.92    221.16 o 
  -6   2  13     2432.13     2814.39    236.07 o 
  -5   2  13       91.92        4.61    141.51 o 
  -4   2  13     2689.77     2627.94    162.33 o 
  -3   2  13     5210.11     5211.21    188.46 o 
  -1   2  13     1148.55     1034.72    132.00 o 
   0   2  13     5805.50     5288.81    134.18 o 
   1   2  13      427.58      321.96    134.93 o 
   2   2  13      970.11     1177.70    161.61 o 
   3   2  13      721.52      414.70    160.94 o 
   4   2  13     1619.42     2151.92    234.38 o 
   5   2  13       96.73      210.94    233.32 o 
   6   2  13     1644.67     2057.07    258.74 o 
   7   2  13     1156.93     1300.80    271.88 o 
   8   2  13      213.87      642.05    291.90 o 
 -10   3  13       11.15      -15.14    264.58 o 
  -9   3  13       10.52     -156.31    247.47 o 
  -8   3  13     4041.88     3931.60    272.03 o 
  -7   3  13        5.52      -52.65    223.11 o 
  -6   3  13     3839.91     3572.36    243.05 o 
  -5   3  13      229.27      423.21    201.08 o 
  -4   3  13      495.43      669.09    143.16 o 
  -3   3  13        2.15      112.22    137.55 o 
  -2   3  13     3693.67     3795.17    165.34 o 
  -1   3  13       39.63       86.28    104.48 o 
   0   3  13       10.21      -14.44    101.98 o 
   1   3  13      274.08      237.56    103.46 o 
   2   3  13     5378.25     5310.44    188.13 o 
   3   3  13      280.39      402.16    149.41 o 
   4   3  13     3370.07     3261.17    253.24 o 
   5   3  13       20.46       21.06    223.44 o 
   6   3  13      934.03     1129.27    243.89 o 
   7   3  13       48.00      134.92    247.47 o 
   8   3  13     1836.16     2135.11    302.85 o 
  -9   4  13      203.70     -199.10    250.77 o 
  -8   4  13      661.41      424.56    239.93 o 
  -7   4  13      942.56     1008.48    232.04 o 
  -6   4  13     2692.18     2920.20    241.02 o 
  -5   4  13      314.30      555.19    206.35 o 
  -4   4  13     2700.45     2710.89    151.79 o 
  -3   4  13      340.19      220.17    141.18 o 
  -2   4  13      346.67      446.59    144.48 o 
  -1   4  13      574.01      795.33    105.65 o 
   0   4  13     5450.93     5706.91    432.28 o 
   1   4  13      466.81      468.00    103.01 o 
   2   4  13     1334.04     1174.82    157.02 o 
   3   4  13     1708.02     1640.39    221.88 o 
   4   4  13     2078.72     2014.17    234.73 o 
   5   4  13      102.98      340.27    220.82 o 
   6   4  13     2037.36     2345.28    268.30 o 
   7   4  13      276.58      464.68    280.39 o 
   8   4  13      254.94      329.75    280.39 o 
  -9   5  13      909.76     1150.32    256.39 o 
  -8   5  13     1608.32     1302.89    256.43 o 
  -7   5  13      230.22     -103.01    236.29 o 
  -6   5  13      865.97      558.54    231.71 o 
  -5   5  13     3308.33     3907.54    235.78 o 
  -4   5  13      471.56      657.89    206.35 o 
  -3   5  13      686.44      635.21    146.79 o 
  -2   5  13     1546.51     1693.35    153.73 o 
  -1   5  13     3559.10     4016.99    117.56 o 
   0   5  13       20.95       10.20    142.16 o 
   1   5  13     2195.13     2418.96    118.03 o 
   2   5  13     3789.85     3837.56    160.06 o 
   3   5  13       37.19     -211.27    211.27 o 
   4   5  13     1890.55     2558.25    235.05 o 
   5   5  13     2589.99     3260.54    273.93 o 
   6   5  13      382.20      376.16    253.74 o 
   7   5  13      265.29       70.76    251.76 o 
   8   5  13      597.22      577.59    258.35 o 
  -9   6  13      457.37      379.46    267.56 o 
  -8   6  13      203.84       69.77    249.45 o 
  -7   6  13     4088.57     3911.88    273.35 o 
  -6   6  13      410.11      533.81    229.39 o 
  -5   6  13        8.54      107.28    214.56 o 
  -4   6  13       98.04      357.71    208.97 o 
  -3   6  13     2975.69     3026.48    224.24 o 
  -2   6  13        4.26       50.68    133.93 o 
  -1   6  13     2181.15     2427.13    106.98 o 
   0   6  13      572.23      655.64     95.82 o 
   1   6  13     2410.80     2477.04    145.08 o 
   2   6  13       47.44      139.20    206.00 o 
   3   6  13     4807.71     5445.42    262.87 o 
   4   6  13       52.16      258.99    232.66 o 
   5   6  13       61.10      148.09    235.62 o 
   6   6  13       49.34      276.10    228.05 o 
   7   6  13     1929.79     1951.79    265.66 o 
  -8   7  13       29.24        3.95    256.35 o 
  -7   7  13      275.88      698.67    244.85 o 
  -6   7  13        2.02       58.25    232.00 o 
  -5   7  13     3847.63     4074.83    258.53 o 
  -4   7  13      751.15      805.05    217.55 o 
  -3   7  13      905.70     1065.10    205.05 o 
  -2   7  13     1138.43      975.29    202.10 o 
  -1   7  13     4449.01     4516.04    164.39 o 
   0   7  13       87.76       64.26    135.26 o 
   1   7  13     3189.63     3305.73    155.70 o 
   2   7  13       26.45       60.88    218.18 o 
   3   7  13      166.87     -173.76    229.05 o 
   4   7  13        3.24     -230.03    230.03 o 
   5   7  13     3131.63     3844.30    262.43 o 
   6   7  13      173.16     -232.34    232.34 o 
   7   7  13      467.59      525.25    243.21 o 
  -8   8  13       27.03      -71.08    265.24 o 
  -7   8  13     1974.47     2429.16    272.58 o 
  -6   8  13      441.03       97.74    243.87 o 
  -5   8  13       20.23      275.11    227.72 o 
  -4   8  13     1852.85     1897.84    230.77 o 
  -3   8  13     1680.29     1713.77    218.25 o 
  -2   8  13       80.63     -197.12    197.12 o 
  -1   8  13     1989.25     2181.92    152.03 o 
   0   8  13     1582.15     1646.33    293.14 o 
   1   8  13      560.03      477.28    144.69 o 
   2   8  13      321.77      445.93    225.43 o 
   3   8  13     1698.21     1756.88    235.70 o 
   4   8  13     1487.85     2008.94    236.68 o 
   5   8  13        3.24     -199.09    225.75 o 
   6   8  13     1335.27     1249.16    243.91 o 
  -7   9  13       25.39     -216.20    264.25 o 
  -6   9  13      582.23      873.14    247.49 o 
  -5   9  13      220.99     -179.03    229.38 o 
  -4   9  13     1496.41     1888.14    232.40 o 
  -3   9  13      234.97      346.86    205.68 o 
  -2   9  13     5351.25     5419.50    241.80 o 
  -1   9  13      102.34      -39.81    143.75 o 
   0   9  13      545.33      522.48    148.08 o 
   1   9  13      256.26      234.53    144.70 o 
   2   9  13     1678.60     2096.59    242.28 o 
   3   9  13       61.63       80.30    222.13 o 
   4   9  13      666.27      678.97    234.00 o 
   5   9  13      503.18      954.08    228.40 o 
   6   9  13      682.83      706.62    238.94 o 
  -7  10  13       53.79      398.52    267.21 o 
  -6  10  13      968.48     1163.50    250.47 o 
  -5  10  13      162.84      -25.67    235.63 o 
  -4  10  13     2438.77     2756.98    239.35 o 
  -3  10  13        3.34     -153.68    206.00 o 
  -2  10  13      155.66       26.66    202.72 o 
  -1  10  13      149.09     -154.36    154.36 o 
   0  10  13     3400.26     3760.26    623.03 o 
   1  10  13      467.06      680.36    199.60 o 
   2  10  13      634.32     1177.25    226.43 o 
   3  10  13      198.10      205.68    224.77 o 
   4  10  13     2080.52     2574.38    243.61 o 
   5  10  13      109.36      351.13    229.04 o 
  -6  11  13      647.82      791.85    259.01 o 
  -5  11  13      902.73      667.48    245.53 o 
  -4  11  13      721.85      863.62    239.60 o 
  -3  11  13       60.59      142.16    208.31 o 
  -2  11  13     2188.19     2570.84    225.51 o 
  -1  11  13      793.05      775.24    237.63 o 
   0  11  13       32.19       55.86    152.44 o 
   1  11  13     1038.81     1263.91    243.89 o 
   2  11  13     1663.93     1995.82    244.91 o 
   3  11  13        5.83     -234.30    235.95 o 
   4  11  13      451.89      688.16    238.27 o 
  -5  12  13       97.69      274.13    243.52 o 
  -4  12  13      755.08      580.90    242.56 o 
  -3  12  13     1165.07      912.40    229.75 o 
  -2  12  13       12.85      321.18    208.96 o 
  -1  12  13      458.95      365.30    291.26 o 
   0  12  13      404.02      574.72    168.01 o 
   1  12  13     1062.67      998.16    261.83 o 
   2  12  13      101.64      357.38    238.91 o 
   3  12  13     2641.90     2504.16    258.45 o 
  -3  13  13      184.19      185.61    233.65 o 
  -2  13  13        0.59     -155.32    226.41 o 
  -1  13  13     1278.68     1558.31    176.54 o 
   0  13  13        7.38       94.20    163.95 o 
   1  13  13     1589.42     1820.33    296.75 o 
   2  13  13       44.42      238.58    248.78 o 
  -8   0  14       39.25      -93.13    228.05 o 
  -6   0  14     1683.95     1592.29    228.79 o 
  -4   0  14     2065.49     1829.49    222.88 o 
  -2   0  14     2234.07     2330.02    158.03 o 
   0   0  14     6056.18     5203.41    396.41 o 
   2   0  14      544.43      253.42    236.96 o 
   4   0  14     2946.91     1954.25    268.03 o 
   6   0  14     1978.47     1846.82    285.75 o 
  -9   1  14      199.15      212.43    168.94 o 
  -8   1  14     1304.02     1219.32    276.66 o 
  -7   1  14      177.31      360.74    153.81 o 
  -6   1  14      148.46      256.35    148.90 o 
  -5   1  14      954.46     1218.36    243.24 o 
  -4   1  14     2988.36     2681.50    184.40 o 
  -3   1  14       55.81      -42.59    111.56 o 
  -2   1  14     5130.73     4749.52    122.72 o 
  -1   1  14      958.42      856.84     83.61 o 
   0   1  14       20.74      136.77     72.79 o 
   1   1  14      548.12      532.58     84.04 o 
   2   1  14     3136.61     2614.46    174.96 o 
   3   1  14      260.48      133.15    241.56 o 
   4   1  14      146.58     -115.49    173.49 o 
   5   1  14      756.99      252.56    187.36 o 
   6   1  14     1525.02     1574.15    463.64 o 
   7   1  14       23.67      -43.82    198.52 o 
  -9   2  14     1085.34     1194.79    251.79 o 
  -8   2  14       20.40       40.81    235.95 o 
  -7   2  14     2478.21     2604.58    248.24 o 
  -6   2  14      306.20      425.19    226.42 o 
  -5   2  14       16.63      -50.68    217.85 o 
  -4   2  14      982.82     1256.35    213.29 o 
  -3   2  14     2921.44     2563.15    222.60 o 
  -2   2  14      678.83      808.99    140.87 o 
  -1   2  14      848.89      818.18    103.94 o 
   0   2  14      933.19      918.84    161.94 o 
   1   2  14     1952.55     1779.06    147.98 o 
   2   2  14      193.27      137.56    209.96 o 
   3   2  14     3223.72     2740.09    247.30 o 
   4   2  14      808.36      935.06    236.97 o 
   5   2  14        2.56     -242.20    242.20 o 
   6   2  14      706.08      648.04    258.36 o 
   7   2  14     1200.87     1426.21    281.09 o 
  -9   3  14      665.87      333.07    260.00 o 
  -8   3  14        6.58     -247.80    247.80 o 
  -7   3  14      737.43      205.37    243.55 o 
  -6   3  14       15.44      -56.93    222.46 o 
  -5   3  14     4887.33     4921.99    256.61 o 
  -4   3  14       89.03      -57.92    205.35 o 
  -3   3  14      408.21      404.80    197.79 o 
  -2   3  14      291.24      512.08    195.16 o 
  -1   3  14     3863.91     3880.86    111.53 o 
   0   3  14      207.49      253.66     95.14 o 
   1   3  14     2413.04     2688.52    204.79 o 
   2   3  14        7.81      610.77    209.29 o 
   3   3  14      846.48      817.24    227.43 o 
   4   3  14      122.40      306.05    224.11 o 
   5   3  14     3353.36     3303.79    272.98 o 
   6   3  14        3.05      364.62    248.12 o 
   7   3  14       42.76      212.59    264.25 o 
  -9   4  14     1064.88     1175.03    271.21 o 
  -8   4  14       61.32     -164.54    253.06 o 
  -7   4  14     2561.21     2699.10    262.40 o 
  -6   4  14      533.97       57.59    235.31 o 
  -5   4  14       11.21      -25.34    216.53 o 
  -4   4  14      168.65      273.14    205.68 o 
  -3   4  14     2697.26     2964.37    217.31 o 
  -2   4  14       10.41      133.93    195.80 o 
  -1   4  14      592.99      754.72    145.09 o 
   0   4  14      519.49      318.32    145.57 o 
   1   4  14     2986.53     3068.06    163.38 o 
   2   4  14        5.72       28.63    213.57 o 
   3   4  14     4788.62     4564.15    263.85 o 
   4   4  14      467.33      532.17    230.05 o 
   5   4  14        7.46      119.46    233.65 o 
   6   4  14       96.83      -71.74    250.43 o 
   7   4  14     1244.31     1976.23    279.45 o 
  -8   5  14     1102.26     1194.13    262.00 o 
  -7   5  14      165.03      365.95    243.85 o 
  -6   5  14      429.74      550.26    230.70 o 
  -5   5  14     1851.52     1666.74    238.67 o 
  -4   5  14     1193.28      897.61    222.51 o 
  -3   5  14      493.92      269.21    212.93 o 
  -2   5  14     1351.72     1408.19    219.23 o 
  -1   5  14     1710.01     1885.64    218.59 o 
   0   5  14      554.93      441.10    148.12 o 
   1   5  14     1171.62     1231.60    151.31 o 
   2   5  14     2066.69     2145.18    233.74 o 
   3   5  14      232.32      163.23    215.88 o 
   4   5  14     1004.71     1151.67    238.30 o 
   5   5  14     1384.51     1760.37    254.11 o 
   6   5  14      801.77      946.90    276.80 o 
   7   5  14        5.07     -292.88    292.88 o 
  -8   6  14       10.94      416.94    252.07 o 
  -7   6  14      282.92      -40.81    251.10 o 
  -6   6  14     3069.76     3076.38    260.78 o 
  -5   6  14       97.87      482.44    219.17 o 
  -4   6  14     1537.35     1573.15    237.01 o 
  -3   6  14       15.30      320.19    212.26 o 
  -2   6  14     1305.94     1352.87    220.54 o 
  -1   6  14        2.54      -11.22    145.67 o 
   0   6  14     4002.97     4184.78    296.91 o 
   1   6  14      369.23      473.25    213.26 o 
   2   6  14        4.16     -197.78    210.28 o 
   3   6  14      786.46      933.41    228.74 o 
   4   6  14     2612.52     3165.35    264.38 o 
   5   6  14      107.16     -103.99    274.46 o 
   6   6  14     1154.89     1732.30    278.79 o 
  -8   7  14     1610.98     1316.69    283.75 o 
  -7   7  14       27.16       68.45    254.38 o 
  -6   7  14      752.29      727.69    248.82 o 
  -5   7  14       68.75      -93.13    231.67 o 
  -4   7  14     1611.11     1365.45    252.81 o 
  -3   7  14       61.55      452.49    212.59 o 
  -2   7  14     2943.49     3143.90    235.10 o 
  -1   7  14      328.13      243.86    216.88 o 
   0   7  14      241.04       65.85    188.73 o 
   1   7  14      413.56      239.66    355.43 o 
   2   7  14     2166.62     2631.77    244.94 o 
   3   7  14       79.63        3.62    226.08 o 
   4   7  14      715.06      741.18    266.59 o 
   5   7  14      111.59     -183.63    261.95 o 
   6   7  14     1608.27     1348.29    283.09 o 
  -7   8  14      297.25      338.64    270.19 o 
  -6   8  14      862.83      952.83    265.61 o 
  -5   8  14      207.25     -202.39    246.82 o 
  -4   8  14      811.10     1063.74    236.64 o 
  -3   8  14     2657.79     2734.41    245.29 o 
  -2   8  14      175.00      207.65    216.21 o 
  -1   8  14      876.89     1007.45    225.79 o 
   0   8  14     1983.90     2058.14    216.45 o 
   1   8  14      507.91      649.83    219.02 o 
   3   8  14      458.02      429.81    257.36 o 
   4   8  14     1013.86     1177.99    266.60 o 
   5   8  14      189.53      613.75    256.69 o 
  -6   9  14       43.42      -38.50    264.25 o 
  -5   9  14     1394.24     1173.47    264.98 o 
  -4   9  14      322.71      930.03    235.30 o 
  -3   9  14        5.45      -30.93    223.77 o 
  -2   9  14      735.49      695.44    221.83 o 
  -1   9  14     2312.00     2438.58    166.21 o 
   0   9  14       72.05       46.57    152.24 o 
   1   9  14     1901.58     1843.48    168.00 o 
   2   9  14       20.66     -150.06    253.72 o 
   3   9  14      690.21      440.36    256.38 o 
   4   9  14       16.59      355.73    249.11 o 
   5   9  14     1539.64     1853.88    278.15 o 
  -6  10  14      243.73     -250.11    272.82 o 
  -5  10  14      103.21      242.21    248.79 o 
  -4  10  14      110.57       33.57    242.86 o 
  -3  10  14     3211.77     3052.72    260.79 o 
  -2  10  14        3.30      -20.73    221.80 o 
  -1  10  14      830.44      852.87    163.92 o 
   0  10  14       26.88      -22.74    157.62 o 
   1  10  14     1123.64      905.42    169.76 o 
   2  10  14        2.86      384.36    252.73 o 
   3  10  14     1167.34     1160.90    267.27 o 
   4  10  14       16.81     -191.85    256.68 o 
  -4  11  14      181.98      411.03    247.15 o 
  -3  11  14        9.88      185.93    232.00 o 
  -2  11  14      154.08      229.37    226.08 o 
  -1  11  14     1042.32     1201.46    171.88 o 
   0  11  14      144.59      358.76    167.33 o 
   1  11  14      818.62      846.89    174.71 o 
   2  11  14     1618.16     2066.56    270.58 o 
   3  11  14      435.69      330.09    262.95 o 
  -3  12  14      522.48      833.63    241.89 o 
  -2  12  14      345.57       -2.96    236.62 o 
  -1  12  14       42.59       45.05    235.79 o 
   0  12  14     1402.64     1769.38    181.66 o 
   1  12  14      237.35      234.03    257.68 o 
  -7   0  15     1147.07     1295.20    238.30 o 
  -5   0  15      646.51      443.65    217.22 o 
  -3   0  15     3367.63     3173.84    236.44 o 
  -1   0  15      479.36      568.38    152.94 o 
   1   0  15     2614.69     2551.70    473.80 o 
   3   0  15     1701.00     1499.12    268.62 o 
   5   0  15      980.28     1237.89    286.35 o 
  -8   1  15      631.81      714.44    275.14 o 
  -7   1  15      534.40      790.85    231.36 o 
  -6   1  15        5.44      -33.08    154.02 o 
  -5   1  15     1366.90     1392.61    271.40 o 
  -4   1  15      914.27      902.66    222.00 o 
  -3   1  15      273.41      126.54    147.89 o 
  -2   1  15      750.98      889.87    150.24 o 
  -1   1  15     3344.97     2881.25    151.72 o 
   0   1  15      131.37      351.27    149.57 o 
   1   1  15     1765.49     1599.41    228.83 o 
   2   1  15      897.44      887.28    223.65 o 
   3   1  15      725.10      590.29    176.15 o 
   4   1  15      133.74     -185.46    185.46 o 
   5   1  15     1358.93     1120.49    200.42 o 
   6   1  15      243.72      408.09    257.51 o 
  -8   2  15       22.16     -247.80    247.80 o 
  -7   2  15      375.15      458.11    240.90 o 
  -6   2  15     2171.06     2395.04    248.56 o 
  -5   2  15      323.78      367.27    221.15 o 
  -4   2  15      657.28      733.28    223.47 o 
  -3   2  15     1474.20     1230.46    225.49 o 
  -2   2  15      950.90      527.61    220.52 o 
  -1   2  15      327.70      121.39    151.11 o 
   0   2  15     2222.33     1907.83    161.72 o 
   1   2  15      342.38      210.10    150.94 o 
   2   2  15      109.83      140.52    219.83 o 
   3   2  15      380.01      350.16    233.66 o 
   4   2  15     1928.27     1325.36    257.76 o 
   5   2  15      358.84      287.96    264.27 o 
   6   2  15      645.18      772.76    274.81 o 
  -8   3  15     2081.78     1852.09    276.20 o 
  -7   3  15        0.12     -213.57    247.14 o 
  -6   3  15      206.75       17.77    242.21 o 
  -5   3  15        3.37       71.08    225.42 o 
  -4   3  15     2313.12     2089.29    241.65 o 
  -3   3  15      210.72      397.87    208.97 o 
  -2   3  15     2102.24     2006.26    226.50 o 
  -1   3  15      107.58       93.34    191.53 o 
   0   3  15      865.85      914.09    177.40 o 
   1   3  15       83.22       49.49    151.38 o 
   2   3  15     3974.82     3573.66    255.57 o 
   3   3  15        2.19       67.79    228.71 o 
   4   3  15      339.17     -245.84    245.84 o 
   5   3  15        4.69      187.57    253.39 o 
   6   3  15     1124.80     1275.11    274.51 o 
  -8   4  15       76.20     -158.29    268.86 o 
  -7   4  15      137.13       26.00    254.71 o 
  -6   4  15     3040.99     2575.20    270.66 o 
  -5   4  15       23.57     -166.18    228.38 o 
  -4   4  15     1674.92     1777.28    239.65 o 
  -3   4  15      258.99      445.26    207.66 o 
  -2   4  15      753.82      965.33    213.93 o 
  -1   4  15       10.60       89.92    147.47 o 
   0   4  15     2974.49     3034.87    169.38 o 
   1   4  15      577.53      509.62    159.13 o 
   2   4  15      216.01      171.46    224.77 o 
   3   4  15      338.39      306.39    229.05 o 
   4   4  15     2605.57     3057.99    268.00 o 
   5   4  15       13.54      -86.22    257.34 o 
   6   4  15      717.74      666.47    272.84 o 
  -7   5  15      494.34      484.77    266.58 o 
  -6   5  15      140.97      196.79    245.83 o 
  -5   5  15     1327.91     1299.86    247.86 o 
  -4   5  15      519.55      330.76    231.04 o 
  -3   5  15        0.77     -213.90    213.90 o 
  -2   5  15      592.33      422.59    225.44 o 
  -1   5  15     1480.41     1997.51    372.63 o 
   0   5  15      789.98      770.65    158.11 o 
   1   5  15      228.82      192.30    155.56 o 
   2   5  15     2344.43     2656.87    245.93 o 
   3   5  15     1101.52      897.91    242.91 o 
   4   5  15      252.49      172.44    242.87 o 
   5   5  15     1179.20     1540.42    265.29 o 
  -7   6  15     1010.31     1006.17    274.83 o 
  -6   6  15      356.19      835.58    252.75 o 
  -5   6  15      284.31      267.55    236.29 o 
  -4   6  15      325.43      137.56    231.68 o 
  -3   6  15     2810.45     2828.98    247.60 o 
  -2   6  15       66.32      162.24    221.80 o 
  -1   6  15      169.67      193.71    159.28 o 
   0   6  15       99.15     -104.46    154.21 o 
   1   6  15     2121.37     2147.17    269.79 o 
   2   6  15      218.17      138.88    227.73 o 
   3   6  15     1489.29     1659.35    242.60 o 
   4   6  15      287.95      201.74    246.16 o 
   5   6  15      253.95      406.43    265.25 o 
  -6   7  15       14.18      267.21    250.76 o 
  -5   7  15     1710.58     1952.71    255.77 o 
  -4   7  15      299.39      202.72    245.83 o 
  -3   7  15        4.36       76.02    234.30 o 
  -1   7  15     2704.37     2927.03    178.43 o 
   0   7  15       11.60     -157.14    157.14 o 
   1   7  15     1159.76     1466.16    208.85 o 
   2   7  15       49.91      388.97    228.05 o 
   3   7  15      607.72      759.93    245.19 o 
   4   7  15       22.41      134.92    258.66 o 
   5   7  15     1326.13     1604.63    307.76 o 
  -6   8  15      461.11      338.32    271.84 o 
  -5   8  15      150.72      229.37    254.05 o 
  -4   8  15      112.08      136.90    257.34 o 
  -3   8  15     1268.94     1230.06    252.46 o 
  -2   8  15     1170.85     1348.53    242.91 o 
  -1   8  15      241.85      202.68    164.62 o 
   0   8  15     1243.71     1330.88    165.98 o 
   1   8  15      703.33      694.36    231.54 o 
   2   8  15       33.85     -162.89    239.90 o 
   3   8  15      373.16      400.19    261.63 o 
   4   8  15      628.60      462.74    293.24 o 
  -5   9  15       62.69      340.93    268.53 o 
  -4   9  15     1441.12     1114.88    276.17 o 
  -3   9  15       37.14     -209.62    240.89 o 
  -2   9  15     1601.61     1950.36    247.54 o 
  -1   9  15      490.40      638.12    168.11 o 
   0   9  15      112.71       30.96    163.18 o 
   1   9  15      275.98      612.37    163.11 o 
   2   9  15     1471.58     1690.60    272.55 o 
   3   9  15       60.95       38.50    273.80 o 
  -4  10  15      223.29     -270.84    270.84 o 
  -3  10  15       11.70       62.20    249.44 o 
  -2  10  15     1132.05      876.84    252.45 o 
  -1  10  15       92.53      178.89    168.24 o 
   0  10  15     1454.77     1600.60    177.82 o 
   1  10  15       47.82      354.40    169.37 o 
   2  10  15        4.88       59.89    278.73 o 
  -6   0  16     1243.33     1130.64    238.31 o 
  -4   0  16      214.09     -120.12    225.10 o 
  -2   0  16     3518.27     3447.50    246.98 o 
   0   0  16     2906.01     2766.89    219.78 o 
   2   0  16       28.48     -119.13    251.42 o 
   4   0  16     1466.68     1379.21    297.24 o 
  -7   1  16      232.85      402.09    168.55 o 
  -6   1  16       54.64     -165.93    187.58 o 
  -5   1  16      238.31      272.99    158.89 o 
  -4   1  16     1742.05     1622.64    224.51 o 
  -3   1  16       67.74       62.35    152.27 o 
  -2   1  16      830.89     1131.04    201.76 o 
  -1   1  16      491.66      410.76    116.05 o 
   0   1  16      592.84      572.78    116.27 o 
   1   1  16       32.40      158.43    114.01 o 
   2   1  16     1689.27     1554.03    187.05 o 
   3   1  16      364.92      471.41    183.93 o 
   4   1  16       24.31     -196.15    319.86 o 
   5   1  16      406.58      445.56    248.80 o 
  -7   2  16      377.75      359.38    252.09 o 
  -6   2  16      167.17      499.55    243.20 o 
  -5   2  16      837.88      630.61    245.86 o 
  -4   2  16       24.30     -231.34    231.34 o 
  -3   2  16     1764.93     1540.61    244.92 o 
  -2   2  16     1426.92     1208.38    235.03 o 
  -1   2  16        8.73     -155.72    155.72 o 
   0   2  16      856.53      917.21    163.09 o 
   1   2  16     1794.77     1971.72    167.60 o 
   2   2  16        2.42     -237.59    237.59 o 
   3   2  16      965.87      956.14    251.79 o 
   4   2  16      450.00      -56.94    268.55 o 
   5   2  16      344.71        0.00    272.16 o 
  -7   3  16     1489.82     1513.83    271.56 o 
  -6   3  16       21.90       95.76    251.42 o 
  -5   3  16     1882.35     1775.67    263.35 o 
  -4   3  16       44.45      349.81    233.65 o 
  -3   3  16      117.25      427.81    224.11 o 
  -2   3  16        8.62     -224.10    224.10 o 
  -1   3  16     2110.17     2499.37    248.56 o 
   0   3  16        1.63       70.15    153.80 o 
   1   3  16       94.92       53.87    340.93 o 
   2   3  16       74.68      417.93    227.72 o 
   3   3  16     1982.12     1841.54    262.70 o 
   4   3  16        0.76      107.94    257.01 o 
   5   3  16     1760.06     2040.92    284.08 o 
  -6   4  16      484.08      516.04    261.64 o 
  -5   4  16      717.16      890.27    245.20 o 
  -4   4  16       51.03     -133.61    234.63 o 
  -3   4  16     2050.85     1617.72    246.90 o 
  -2   4  16       32.05       36.86    224.76 o 
  -1   4  16       42.77       82.46    155.89 o 
   0   4  16       99.32       14.84    156.49 o 
   1   4  16     2221.99     2183.84    174.64 o 
   2   4  16      266.44      116.50    240.57 o 
   3   4  16      788.87     1065.05    251.12 o 
   4   4  16      408.41      849.08    256.37 o 
  -6   5  16       14.10      -53.97    264.58 o 
  -5   5  16     1208.74      932.48    259.37 o 
  -4   5  16     1123.95     1047.34    250.48 o 
  -3   5  16       18.38      -75.69    225.09 o 
  -2   5  16      681.79      382.77    234.99 o 
  -1   5  16      664.60      767.60    206.19 o 
   0   5  16      509.30      563.66    259.17 o 
   1   5  16        6.51      -93.54    169.47 o 
   2   5  16     1187.60     1049.99    250.15 o 
   3   5  16     1262.23      926.90    263.98 o 
   4   5  16        0.51      106.62    259.97 o 
  -5   6  16       41.52       -7.57    250.43 o 
  -4   6  16      168.89      324.48    244.51 o 
  -3   6  16      199.57      134.27    235.63 o 
  -2   6  16     1085.22      791.26    248.50 o 
  -1   6  16       12.78       31.73    167.97 o 
   0   6  16     1605.83     1829.46    177.88 o 
   1   6  16       55.45      254.38    167.54 o 
   2   6  16      117.19      -54.96    246.48 o 
   3   6  16       47.28      303.74    242.86 o 
  -5   7  16        9.56      -65.16    260.30 o 
  -4   7  16     1089.20     1047.33    264.63 o 
  -3   7  16      262.41      167.51    248.14 o 
  -2   7  16      656.73      705.96    252.76 o 
  -1   7  16      482.36      238.38    194.50 o 
   0   7  16      693.88      839.51    173.35 o 
   1   7  16      132.58      283.82    169.93 o 
   2   7  16     1614.54     1924.35    265.97 o 
   3   7  16       10.64       27.31    257.01 o 
  -4   8  16       41.05      -62.20    262.61 o 
  -3   8  16      783.72     1526.81    263.96 o 
  -2   8  16      944.45     1140.12    263.97 o 
  -1   8  16       13.28       90.50    174.38 o 
   0   8  16     1220.35     1221.78    182.23 o 
   1   8  16      642.61      700.34    265.10 o 
  -2   9  16      157.49      421.23    256.69 o 
  -1   9  16     1644.16     1644.45    207.71 o 
   0   9  16       38.33      113.57    173.64 o 
  -5   0  17      420.51      458.11    242.88 o 
  -3   0  17     1419.55     1768.60    246.54 o 
  -1   0  17      166.72        9.20    205.02 o 
   1   0  17     1862.00     1513.17    182.02 o 
   3   0  17      164.69      -68.78    281.04 o 
  -5   1  17      367.27      810.40    165.66 o 
  -4   1  17      336.21      404.93    292.57 o 
  -3   1  17      889.28     1006.39    166.77 o 
  -2   1  17       53.27      -98.62    161.88 o 
  -1   1  17     2501.88     2392.34    129.06 o 
   0   1  17      294.91      392.64    120.10 o 
   1   1  17      154.34      295.56    155.61 o 
   2   1  17      361.58      435.23    360.20 o 
   3   1  17      722.12      838.27    269.88 o 
  -5   2  17       66.24      231.01    243.52 o 
  -4   2  17       16.03     -127.68    244.83 o 
  -3   2  17      434.89      329.10    248.80 o 
  -2   2  17      568.96      496.63    240.91 o 
  -1   2  17       72.05      214.26    166.23 o 
   0   2  17      359.03      471.27    167.65 o 
   1   2  17      911.41     1069.03    216.08 o 
   2   2  17      559.76      554.55    256.71 o 
   3   2  17      144.57      -18.76    255.04 o 
  -5   3  17        5.23      -40.81    257.67 o 
  -4   3  17     1837.67     1996.19    267.96 o 
  -3   3  17       13.82       18.10    243.85 o 
  -2   3  17      285.82      182.98    241.56 o 
  -1   3  17       81.55      264.66    166.72 o 
   0   3  17     1272.18     1393.77    171.99 o 
   1   3  17       70.15      348.93    167.31 o 
   2   3  17     1233.96     1250.45    261.35 o 
   3   3  17        4.14     -253.06    256.02 o 
  -4   4  17       25.81       22.38    249.11 o 
  -3   4  17      309.09      561.44    241.23 o 
  -2   4  17      764.20      599.66    245.20 o 
  -1   4  17        4.90      -17.58    175.73 o 
   0   4  17      433.94      275.39    170.79 o 
   1   4  17       86.81      249.77    199.59 o 
   2   4  17      856.06      992.65    252.77 o 
  -4   5  17      929.26      979.50    264.29 o 
  -3   5  17      209.84      135.91    247.80 o 
  -2   5  17      416.34      762.53    245.51 o 
  -1   5  17      852.63      859.70    176.51 o 
   0   5  17      187.66      166.28    170.96 o 
   1   5  17        1.92       35.94    174.44 o 
   2   5  17      159.99     -194.49    256.69 o 
  -3   6  17      798.73      949.19    256.39 o 
  -2   6  17       11.44      276.43    245.82 o 
  -1   6  17      108.83      -69.83    178.54 o 
   0   6  17        1.92      -81.61    246.81 o 
   1   6  17     1623.23     2088.61    187.63 o 
  -2   0  18     2108.02     2250.10    266.98 o 
   0   0  18      447.48      445.72    181.17 o 
  -2   1  18       14.21      -60.10    172.30 o 
  -1   1  18      129.15      233.15    126.40 o 
   0   1  18      932.46      784.59    165.99 o 
  -2   2  18      709.41     1436.93    256.71 o 
  -1   2  18      171.40      239.27    177.43 o 
   0   2  18      180.29      173.44    240.73 o 
                                                 
